# Supplementary material for: 5-Cyclo­hexyl-2-(3-fluoro­phen­yl)-3-methyl­sulfinyl-1-benzofuran
Source: Acta Crystallogr Sect E Struct Rep Online. 2012 Mar 3;68(Pt 4):o944. doi: 10.1107/S1600536812008343 (PMC3343925; doi:10.1107/S1600536812008343)
Supplement: Supplementary file 1 [file e-68-0o944-sup1.cif]

##############################################################################
#                                                                            #
# This CIF contains the data in a paper accepted for publication in          #
# Acta Crystallographica Section E. It conforms to the requirements of       #
# Notes for Authors for Acta Crystallographica Section E, and has been       #
# peer reviewed under the auspices of the IUCr Commission on Journals.       #
#                                                                            #
# Full details of the Crystallographic Information File format               #
# are given in the paper "The Crystallographic Information File (CIF):       #
# a New Standard Archive File for Crystallography" by S. R. Hall, F. H.      #
# Allen and I. D. Brown [Acta Cryst. (1991), A47, 655-685].                  #
#                                                                            #
# The current version of the core CIF dictionary is obtainable from          #
# ftp://ftp.iucr.org/pub/cif_core.dic.                                       #
#                                                                            #
# Software is freely available for graphical display of the structure(s)     #
# in this CIF. For information consult the CIF software page                 #
# http://www.iucr.org/resources/cif/software.                                #
#                                                                            #
# This file may be used for bona fide research purposes within the           #
# scientific community so long as proper attribution is given to the journal # 
# article from which it was obtained.                                        #
#                                                                            #
##############################################################################
data_global
_audit_creation_method     'form.cif (version 2.0)'
_journal_data_validation_number     ?
_journal_date_recd_electronic     2012-02-20
_journal_date_accepted     2012-02-24
_journal_name_full     'Acta Crystallographica, Section E'
_journal_year     2012
_journal_volume     68
_journal_issue      4
_journal_page_first     o944
_journal_page_last     o944
_journal_paper_category     QO
_journal_paper_doi     10.1107/S1600536812008343
_journal_coeditor_code     BH2416
_publ_contact_author_name     'Prof. Uk Lee'
_publ_contact_author_address
;
 Department of Chemistry, Pukyong National University, 599-1 Daeyeon 3-dong
 Nam-gu, Busan 608-737, Republic of Korea
;
_publ_contact_author_email     uklee@pknu.ac.kr
_publ_contact_author_fax     +82-51-629-5583
_publ_contact_author_phone     +82-51-629-5596
_publ_section_title
;
5-Cyclohexyl-2-(3-fluorophenyl)-3-methylsulfinyl-1-benzofuran
;
loop_
    _publ_author_name
    _publ_author_address
    "Choi, Hong Dae"
;
Department of Chemistry
Dongeui University
San 24 Kaya-dong Busanjin-gu
Busan 614-714
Republic of Korea
;
    "Seo, Pil Ja"
;
Department of Chemistry
Dongeui University
San 24 Kaya-dong Busanjin-gu
Busan 614-714
Republic of Korea
;
    "Lee, Uk"
;
Department of Chemistry
Pukyong National University
599-1 Daeyeon 3-dong
Nam-gu
Busan 608-737
Republic of Korea
;
_publ_section_synopsis     .
data_I
_chemical_name_systematic
;
5-Cyclohexyl-2-(3-fluorophenyl)-3-methylsulfinyl-1-benzofuran
;
_chemical_name_common     ?
_chemical_formula_moiety     'C21 H21 F O2 S'
_chemical_formula_sum     'C21 H21 F O2 S'
_chemical_formula_iupac     'C21 H21 F O2 S'
_chemical_formula_weight     356.44
_chemical_melting_point     443
_symmetry_cell_setting     orthorhombic
_symmetry_space_group_name_H-M     'P n a 21'
_symmetry_space_group_name_Hall     'P 2c -2n'
loop_
    _symmetry_equiv_pos_as_xyz
    'x, y, z'
    '-x, -y, z+1/2'
    '-x+1/2, y+1/2, z+1/2'
    'x+1/2, -y+1/2, z'
_cell_length_a     12.7767(10)
_cell_length_b     13.0764(10)
_cell_length_c     10.7711(8)
_cell_angle_alpha     90.00
_cell_angle_beta     90.00
_cell_angle_gamma     90.00
_cell_volume     1799.6(2)
_cell_formula_units_Z     4
_cell_measurement_reflns_used     4473
_cell_measurement_theta_min     2.45
_cell_measurement_theta_max     28.06
_cell_measurement_temperature     173(2)
_exptl_crystal_description     block
_exptl_crystal_colour     colourless
_exptl_crystal_size_max     0.34
_exptl_crystal_size_mid     0.24
_exptl_crystal_size_min     0.20
_exptl_crystal_density_diffrn     1.316
_exptl_crystal_density_meas     ?
_exptl_crystal_density_method     'not measured'
_exptl_crystal_F_000     752
_exptl_absorpt_coefficient_mu     0.201
_exptl_absorpt_correction_type     multi-scan
_exptl_absorpt_process_details     '(<i>SADABS</i>; Bruker, 2009)'
_exptl_absorpt_correction_T_min     0.9354
_exptl_absorpt_correction_T_max     0.9608
_exptl_special_details     ?
_diffrn_ambient_temperature     173(2)
_diffrn_radiation_type     MoK\a
_diffrn_radiation_wavelength     0.71073
_diffrn_radiation_source     'rotating anode'
_diffrn_radiation_monochromator     'graphite multilayer'
_diffrn_measurement_device_type     'Bruker SMART APEXII CCD'
_diffrn_measurement_method     '\f and \w scans'
_diffrn_detector_area_resol_mean     10.0
_diffrn_reflns_number     17893
_diffrn_reflns_av_R_equivalents     0.0576
_diffrn_reflns_av_sigmaI/netI     0.0531
_diffrn_reflns_theta_min     2.23
_diffrn_reflns_theta_max     28.39
_diffrn_reflns_theta_full     28.39
_diffrn_measured_fraction_theta_max     0.996
_diffrn_measured_fraction_theta_full     0.996
_diffrn_reflns_limit_h_min     -17
_diffrn_reflns_limit_h_max     17
_diffrn_reflns_limit_k_min     -17
_diffrn_reflns_limit_k_max     16
_diffrn_reflns_limit_l_min     -14
_diffrn_reflns_limit_l_max     14
_diffrn_standards_number     0
_diffrn_standards_interval_count     ?
_diffrn_standards_interval_time     ?
_diffrn_standards_decay_%     ?
_refine_special_details     ?
_reflns_number_total     4503
_reflns_number_gt     4036
_reflns_threshold_expression     I>2\s(I)
_refine_ls_structure_factor_coef     Fsqd
_refine_ls_matrix_type     full
_refine_ls_R_factor_all     0.0474
_refine_ls_R_factor_gt     0.0414
_refine_ls_wR_factor_gt     0.0925
_refine_ls_wR_factor_ref     0.0958
_refine_ls_goodness_of_fit_ref     1.030
_refine_ls_restrained_S_all     1.030
_refine_ls_number_reflns     4503
_refine_ls_number_parameters     227
_refine_ls_number_restraints     1
_refine_ls_number_constraints     0
_refine_ls_hydrogen_treatment     constr
_refine_ls_weighting_scheme     calc
_refine_ls_weighting_details
         'calc w=1/[\s^2^(Fo^2^)+(0.0426P)^2^+0.2167P] where P=(Fo^2^+2Fc^2^)/3'
_atom_sites_solution_hydrogens     difmap
_atom_sites_solution_primary     direct
_atom_sites_solution_secondary     difmap
_refine_ls_shift/su_max     0.000
_refine_ls_shift/su_mean     0.000
_refine_diff_density_max     0.331
_refine_diff_density_min     -0.251
_refine_ls_extinction_method     none
_refine_ls_extinction_coef     ?
_refine_ls_abs_structure_details     'Flack (1983), 2131 Friedel pairs'
_refine_ls_abs_structure_Flack     -0.07(7)
loop_
    _atom_type_symbol
    _atom_type_description
    _atom_type_scat_dispersion_real
    _atom_type_scat_dispersion_imag
    _atom_type_scat_source
    'C' 'C' 0.0033 0.0016
                         'International Tables Vol C Tables 4.2.6.8 and 6.1.1.4'
    'H' 'H' 0.0000 0.0000
                         'International Tables Vol C Tables 4.2.6.8 and 6.1.1.4'
    'O' 'O' 0.0106 0.0060
                         'International Tables Vol C Tables 4.2.6.8 and 6.1.1.4'
    'F' 'F' 0.0171 0.0103
                         'International Tables Vol C Tables 4.2.6.8 and 6.1.1.4'
    'S' 'S' 0.1246 0.1234
                         'International Tables Vol C Tables 4.2.6.8 and 6.1.1.4'
_computing_data_collection     '<i>APEX2</i> (Bruker, 2009)'
_computing_cell_refinement     '<i>SAINT</i> (Bruker, 2009)'
_computing_data_reduction     '<i>SAINT</i> (Bruker, 2009)'
_computing_structure_solution     '<i>SHELXS97</i> (Sheldrick, 2008)'
_computing_structure_refinement     '<i>SHELXL97</i> (Sheldrick, 2008)'
_computing_molecular_graphics
        '<i>ORTEP-3</i> (Farrugia, 1997) and <i>DIAMOND</i> (Brandenburg, 1998)'
_computing_publication_material     '<i>SHELXL97</i> (Sheldrick, 2008)'
loop_
    _atom_site_type_symbol
    _atom_site_label
    _atom_site_fract_x
    _atom_site_fract_y
    _atom_site_fract_z
    _atom_site_U_iso_or_equiv
    _atom_site_adp_type
    _atom_site_calc_flag
    _atom_site_refinement_flags
    _atom_site_occupancy
    _atom_site_symmetry_multiplicity
    _atom_site_disorder_assembly
    _atom_site_disorder_group
    S S1 0.56575(3) 0.02701(3) 0.35040(5) 0.02691(11) Uani d . 1 2 . .
    F F1 0.77633(15) 0.11534(12) -0.03264(18) 0.0792(6) Uani d . 1 2 . .
    O O1 0.46206(10) 0.30803(10) 0.29361(13) 0.0277(3) Uani d . 1 2 . .
    O O2 0.56405(11) -0.00184(12) 0.48474(14) 0.0390(4) Uani d . 1 2 . .
    C C1 0.49571(12) 0.14257(13) 0.33717(18) 0.0234(3) Uani d . 1 2 . .
    C C2 0.40393(13) 0.17197(14) 0.40656(17) 0.0231(3) Uani d . 1 2 . .
    C C3 0.33673(13) 0.12486(14) 0.49109(16) 0.0254(4) Uani d . 1 2 . .
    H H3 0.3475 0.0555 0.5143 0.031 Uiso calc R 1 2 . .
    C C4 0.25446(14) 0.17975(15) 0.54083(17) 0.0257(4) Uani d . 1 2 . .
    C C5 0.24014(14) 0.28249(15) 0.5060(2) 0.0296(4) Uani d . 1 2 . .
    H H5 0.1833 0.3196 0.5408 0.036 Uiso calc R 1 2 . .
    C C6 0.30589(14) 0.33145(15) 0.42275(19) 0.0287(4) Uani d . 1 2 . .
    H H6 0.2957 0.4009 0.3997 0.034 Uiso calc R 1 2 . .
    C C7 0.38672(13) 0.27399(14) 0.37531(16) 0.0260(4) Uani d . 1 2 . .
    C C8 0.52756(14) 0.22666(14) 0.27291(16) 0.0256(4) Uani d . 1 2 . .
    C C9 0.17818(14) 0.12816(16) 0.62864(17) 0.0287(4) Uani d . 1 2 . .
    H H9 0.2064 0.0585 0.6469 0.034 Uiso calc R 1 2 . .
    C C10 0.16664(19) 0.1834(2) 0.7521(2) 0.0443(5) Uani d . 1 2 . .
    H H10A 0.1439 0.2547 0.7367 0.053 Uiso calc R 1 2 . .
    H H10B 0.2354 0.1858 0.7943 0.053 Uiso calc R 1 2 . .
    C C11 0.08727(19) 0.1306(2) 0.8365(2) 0.0554(7) Uani d . 1 2 . .
    H H11A 0.1153 0.0634 0.8625 0.067 Uiso calc R 1 2 . .
    H H11B 0.0767 0.1725 0.9121 0.067 Uiso calc R 1 2 . .
    C C12 -0.01698(19) 0.1153(2) 0.7722(3) 0.0573(8) Uani d . 1 2 . .
    H H12A -0.0642 0.0761 0.8273 0.069 Uiso calc R 1 2 . .
    H H12B -0.0495 0.1827 0.7564 0.069 Uiso calc R 1 2 . .
    C C13 -0.00474(18) 0.0591(2) 0.6512(3) 0.0494(6) Uani d . 1 2 . .
    H H13A -0.0736 0.0540 0.6095 0.059 Uiso calc R 1 2 . .
    H H13B 0.0206 -0.0112 0.6676 0.059 Uiso calc R 1 2 . .
    C C14 0.07219(16) 0.1139(2) 0.5661(2) 0.0405(5) Uani d . 1 2 . .
    H H14A 0.0434 0.1816 0.5431 0.049 Uiso calc R 1 2 . .
    H H14B 0.0813 0.0737 0.4890 0.049 Uiso calc R 1 2 . .
    C C15 0.61838(13) 0.24653(16) 0.19341(17) 0.0269(4) Uani d . 1 2 . .
    C C16 0.65392(17) 0.17134(18) 0.1135(2) 0.0389(5) Uani d . 1 2 . .
    H H16 0.6172 0.1086 0.1051 0.047 Uiso calc R 1 2 . .
    C C17 0.74380(18) 0.18950(19) 0.0462(2) 0.0457(6) Uani d . 1 2 . .
    C C18 0.79812(17) 0.27964(19) 0.0536(2) 0.0421(5) Uani d . 1 2 . .
    H H18 0.8604 0.2896 0.0069 0.051 Uiso calc R 1 2 . .
    C C19 0.76030(16) 0.35559(19) 0.1303(2) 0.0376(5) Uani d . 1 2 . .
    H H19 0.7957 0.4194 0.1349 0.045 Uiso calc R 1 2 . .
    C C20 0.67083(14) 0.33938(16) 0.20081(19) 0.0306(4) Uani d . 1 2 . .
    H H20 0.6455 0.3917 0.2541 0.037 Uiso calc R 1 2 . .
    C C21 0.47422(18) -0.05631(16) 0.2771(2) 0.0378(5) Uani d . 1 2 . .
    H H21A 0.5009 -0.1266 0.2794 0.057 Uiso calc R 1 2 . .
    H H21B 0.4644 -0.0352 0.1905 0.057 Uiso calc R 1 2 . .
    H H21C 0.4071 -0.0530 0.3209 0.057 Uiso calc R 1 2 . .
loop_
    _atom_site_aniso_label
    _atom_site_aniso_U_11
    _atom_site_aniso_U_22
    _atom_site_aniso_U_33
    _atom_site_aniso_U_12
    _atom_site_aniso_U_13
    _atom_site_aniso_U_23
    S1 0.02477(19) 0.0252(2) 0.0307(2) 0.00363(16) 0.00124(19) 0.0016(2)
    F1 0.0930(12) 0.0564(10) 0.0883(13) 0.0007(9) 0.0641(10) -0.0086(9)
    O1 0.0257(6) 0.0243(7) 0.0332(7) -0.0006(5) 0.0024(5) 0.0051(6)
    O2 0.0457(9) 0.0377(8) 0.0335(8) 0.0094(7) -0.0076(7) 0.0065(7)
    C1 0.0219(7) 0.0237(8) 0.0246(9) -0.0008(6) 0.0011(7) 0.0004(8)
    C2 0.0207(7) 0.0243(9) 0.0243(8) 0.0011(7) -0.0022(6) 0.0010(7)
    C3 0.0255(8) 0.0236(9) 0.0272(9) 0.0014(7) 0.0001(7) 0.0023(7)
    C4 0.0246(9) 0.0267(10) 0.0256(9) 0.0020(7) 0.0008(7) 0.0007(7)
    C5 0.0248(9) 0.0291(10) 0.0350(10) 0.0042(7) 0.0020(7) -0.0021(8)
    C6 0.0279(9) 0.0232(9) 0.0352(10) 0.0026(7) -0.0013(8) 0.0013(8)
    C7 0.0219(8) 0.0262(9) 0.0301(10) -0.0030(7) -0.0022(7) 0.0023(7)
    C8 0.0244(8) 0.0264(10) 0.0260(9) 0.0005(7) -0.0019(7) 0.0011(7)
    C9 0.0284(9) 0.0306(10) 0.0271(9) 0.0055(7) 0.0042(7) 0.0033(8)
    C10 0.0440(12) 0.0575(15) 0.0315(11) -0.0056(11) 0.0084(9) -0.0057(10)
    C11 0.0643(15) 0.0647(17) 0.0373(13) -0.0022(12) 0.0242(12) -0.0026(13)
    C12 0.0434(13) 0.0520(15) 0.077(2) 0.0069(12) 0.0309(13) 0.0186(14)
    C13 0.0353(11) 0.0559(16) 0.0571(15) -0.0109(11) 0.0033(10) 0.0208(12)
    C14 0.0383(12) 0.0457(14) 0.0376(11) -0.0115(10) -0.0014(9) 0.0124(10)
    C15 0.0250(8) 0.0297(10) 0.0261(9) 0.0002(7) 0.0008(7) 0.0066(7)
    C16 0.0445(12) 0.0335(12) 0.0387(12) -0.0035(9) 0.0140(9) 0.0040(9)
    C17 0.0474(13) 0.0440(14) 0.0457(13) 0.0073(11) 0.0228(11) 0.0087(11)
    C18 0.0297(10) 0.0564(15) 0.0402(12) 0.0000(10) 0.0101(9) 0.0163(11)
    C19 0.0295(10) 0.0448(13) 0.0386(11) -0.0125(9) -0.0027(9) 0.0095(10)
    C20 0.0289(9) 0.0315(11) 0.0312(10) -0.0024(8) -0.0044(8) 0.0049(8)
    C21 0.0447(12) 0.0281(10) 0.0406(12) -0.0025(9) -0.0070(9) -0.0039(9)
_geom_special_details     ?
loop_
    _geom_bond_atom_site_label_1
    _geom_bond_atom_site_label_2
    _geom_bond_site_symmetry_2
    _geom_bond_distance
    _geom_bond_publ_flag
    S1 O2 . 1.4954(15) ?
    S1 C1 . 1.7620(17) ?
    S1 C21 . 1.783(2) ?
    F1 C17 . 1.355(3) ?
    O1 C8 . 1.372(2) ?
    O1 C7 . 1.378(2) ?
    C1 C8 . 1.361(3) ?
    C1 C2 . 1.443(2) ?
    C2 C7 . 1.393(3) ?
    C2 C3 . 1.395(2) ?
    C3 C4 . 1.381(2) ?
    C3 H3 . 0.9500 ?
    C4 C5 . 1.407(3) ?
    C4 C9 . 1.516(3) ?
    C5 C6 . 1.385(3) ?
    C5 H5 . 0.9500 ?
    C6 C7 . 1.376(3) ?
    C6 H6 . 0.9500 ?
    C8 C15 . 1.465(2) ?
    C9 C10 . 1.520(3) ?
    C9 C14 . 1.524(3) ?
    C9 H9 . 1.0000 ?
    C10 C11 . 1.527(3) ?
    C10 H10A . 0.9900 ?
    C10 H10B . 0.9900 ?
    C11 C12 . 1.515(4) ?
    C11 H11A . 0.9900 ?
    C11 H11B . 0.9900 ?
    C12 C13 . 1.505(4) ?
    C12 H12A . 0.9900 ?
    C12 H12B . 0.9900 ?
    C13 C14 . 1.523(3) ?
    C13 H13A . 0.9900 ?
    C13 H13B . 0.9900 ?
    C14 H14A . 0.9900 ?
    C14 H14B . 0.9900 ?
    C15 C16 . 1.383(3) ?
    C15 C20 . 1.389(3) ?
    C16 C17 . 1.378(3) ?
    C16 H16 . 0.9500 ?
    C17 C18 . 1.370(3) ?
    C18 C19 . 1.379(3) ?
    C18 H18 . 0.9500 ?
    C19 C20 . 1.389(3) ?
    C19 H19 . 0.9500 ?
    C20 H20 . 0.9500 ?
    C21 H21A . 0.9800 ?
    C21 H21B . 0.9800 ?
    C21 H21C . 0.9800 ?
loop_
    _geom_angle_atom_site_label_1
    _geom_angle_atom_site_label_2
    _geom_angle_atom_site_label_3
    _geom_angle_site_symmetry_1
    _geom_angle_site_symmetry_3
    _geom_angle
    _geom_angle_publ_flag
    O2 S1 C1 . . 106.69(9) ?
    O2 S1 C21 . . 105.37(10) ?
    C1 S1 C21 . . 98.93(9) ?
    C8 O1 C7 . . 106.23(14) ?
    C8 C1 C2 . . 106.92(15) ?
    C8 C1 S1 . . 125.59(13) ?
    C2 C1 S1 . . 126.83(13) ?
    C7 C2 C3 . . 118.91(16) ?
    C7 C2 C1 . . 104.97(15) ?
    C3 C2 C1 . . 136.11(17) ?
    C4 C3 C2 . . 119.48(17) ?
    C4 C3 H3 . . 120.3 ?
    C2 C3 H3 . . 120.3 ?
    C3 C4 C5 . . 119.46(17) ?
    C3 C4 C9 . . 120.00(17) ?
    C5 C4 C9 . . 120.51(16) ?
    C6 C5 C4 . . 122.35(17) ?
    C6 C5 H5 . . 118.8 ?
    C4 C5 H5 . . 118.8 ?
    C7 C6 C5 . . 116.31(17) ?
    C7 C6 H6 . . 121.8 ?
    C5 C6 H6 . . 121.8 ?
    C6 C7 O1 . . 125.82(17) ?
    C6 C7 C2 . . 123.48(17) ?
    O1 C7 C2 . . 110.69(15) ?
    C1 C8 O1 . . 111.19(15) ?
    C1 C8 C15 . . 132.60(17) ?
    O1 C8 C15 . . 116.14(16) ?
    C4 C9 C10 . . 113.34(18) ?
    C4 C9 C14 . . 110.48(16) ?
    C10 C9 C14 . . 111.02(18) ?
    C4 C9 H9 . . 107.2 ?
    C10 C9 H9 . . 107.2 ?
    C14 C9 H9 . . 107.2 ?
    C9 C10 C11 . . 111.7(2) ?
    C9 C10 H10A . . 109.3 ?
    C11 C10 H10A . . 109.3 ?
    C9 C10 H10B . . 109.3 ?
    C11 C10 H10B . . 109.3 ?
    H10A C10 H10B . . 107.9 ?
    C12 C11 C10 . . 111.8(2) ?
    C12 C11 H11A . . 109.3 ?
    C10 C11 H11A . . 109.3 ?
    C12 C11 H11B . . 109.3 ?
    C10 C11 H11B . . 109.3 ?
    H11A C11 H11B . . 107.9 ?
    C13 C12 C11 . . 111.69(19) ?
    C13 C12 H12A . . 109.3 ?
    C11 C12 H12A . . 109.3 ?
    C13 C12 H12B . . 109.3 ?
    C11 C12 H12B . . 109.3 ?
    H12A C12 H12B . . 107.9 ?
    C12 C13 C14 . . 111.0(2) ?
    C12 C13 H13A . . 109.4 ?
    C14 C13 H13A . . 109.4 ?
    C12 C13 H13B . . 109.4 ?
    C14 C13 H13B . . 109.4 ?
    H13A C13 H13B . . 108.0 ?
    C13 C14 C9 . . 111.42(18) ?
    C13 C14 H14A . . 109.3 ?
    C9 C14 H14A . . 109.3 ?
    C13 C14 H14B . . 109.3 ?
    C9 C14 H14B . . 109.3 ?
    H14A C14 H14B . . 108.0 ?
    C16 C15 C20 . . 119.90(18) ?
    C16 C15 C8 . . 119.84(18) ?
    C20 C15 C8 . . 120.22(18) ?
    C17 C16 C15 . . 118.6(2) ?
    C17 C16 H16 . . 120.7 ?
    C15 C16 H16 . . 120.7 ?
    F1 C17 C18 . . 119.79(19) ?
    F1 C17 C16 . . 117.5(2) ?
    C18 C17 C16 . . 122.7(2) ?
    C17 C18 C19 . . 118.5(2) ?
    C17 C18 H18 . . 120.8 ?
    C19 C18 H18 . . 120.8 ?
    C18 C19 C20 . . 120.4(2) ?
    C18 C19 H19 . . 119.8 ?
    C20 C19 H19 . . 119.8 ?
    C19 C20 C15 . . 119.9(2) ?
    C19 C20 H20 . . 120.0 ?
    C15 C20 H20 . . 120.0 ?
    S1 C21 H21A . . 109.5 ?
    S1 C21 H21B . . 109.5 ?
    H21A C21 H21B . . 109.5 ?
    S1 C21 H21C . . 109.5 ?
    H21A C21 H21C . . 109.5 ?
    H21B C21 H21C . . 109.5 ?
loop_
    _geom_torsion_atom_site_label_1
    _geom_torsion_atom_site_label_2
    _geom_torsion_atom_site_label_3
    _geom_torsion_atom_site_label_4
    _geom_torsion_site_symmetry_1
    _geom_torsion_site_symmetry_2
    _geom_torsion_site_symmetry_3
    _geom_torsion_site_symmetry_4
    _geom_torsion
    _geom_torsion_publ_flag
    O2 S1 C1 C8 . . . . 133.15(16) ?
    C21 S1 C1 C8 . . . . -117.75(17) ?
    O2 S1 C1 C2 . . . . -36.29(18) ?
    C21 S1 C1 C2 . . . . 72.81(18) ?
    C8 C1 C2 C7 . . . . 1.11(19) ?
    S1 C1 C2 C7 . . . . 172.15(13) ?
    C8 C1 C2 C3 . . . . -177.8(2) ?
    S1 C1 C2 C3 . . . . -6.8(3) ?
    C7 C2 C3 C4 . . . . 0.6(3) ?
    C1 C2 C3 C4 . . . . 179.4(2) ?
    C2 C3 C4 C5 . . . . -0.4(3) ?
    C2 C3 C4 C9 . . . . 177.44(16) ?
    C3 C4 C5 C6 . . . . 0.0(3) ?
    C9 C4 C5 C6 . . . . -177.75(18) ?
    C4 C5 C6 C7 . . . . 0.0(3) ?
    C5 C6 C7 O1 . . . . -178.59(17) ?
    C5 C6 C7 C2 . . . . 0.2(3) ?
    C8 O1 C7 C6 . . . . 178.97(17) ?
    C8 O1 C7 C2 . . . . 0.04(19) ?
    C3 C2 C7 C6 . . . . -0.5(3) ?
    C1 C2 C7 C6 . . . . -179.67(17) ?
    C3 C2 C7 O1 . . . . 178.43(15) ?
    C1 C2 C7 O1 . . . . -0.7(2) ?
    C2 C1 C8 O1 . . . . -1.1(2) ?
    S1 C1 C8 O1 . . . . -172.33(13) ?
    C2 C1 C8 C15 . . . . 175.59(19) ?
    S1 C1 C8 C15 . . . . 4.4(3) ?
    C7 O1 C8 C1 . . . . 0.71(19) ?
    C7 O1 C8 C15 . . . . -176.61(15) ?
    C3 C4 C9 C10 . . . . 125.5(2) ?
    C5 C4 C9 C10 . . . . -56.7(2) ?
    C3 C4 C9 C14 . . . . -109.2(2) ?
    C5 C4 C9 C14 . . . . 68.6(2) ?
    C4 C9 C10 C11 . . . . 178.61(19) ?
    C14 C9 C10 C11 . . . . 53.6(3) ?
    C9 C10 C11 C12 . . . . -53.3(3) ?
    C10 C11 C12 C13 . . . . 54.5(3) ?
    C11 C12 C13 C14 . . . . -55.9(3) ?
    C12 C13 C14 C9 . . . . 56.4(3) ?
    C4 C9 C14 C13 . . . . 178.2(2) ?
    C10 C9 C14 C13 . . . . -55.2(3) ?
    C1 C8 C15 C16 . . . . 39.0(3) ?
    O1 C8 C15 C16 . . . . -144.42(19) ?
    C1 C8 C15 C20 . . . . -139.0(2) ?
    O1 C8 C15 C20 . . . . 37.6(2) ?
    C20 C15 C16 C17 . . . . 2.5(3) ?
    C8 C15 C16 C17 . . . . -175.5(2) ?
    C15 C16 C17 F1 . . . . -179.1(2) ?
    C15 C16 C17 C18 . . . . -1.3(4) ?
    F1 C17 C18 C19 . . . . 176.9(2) ?
    C16 C17 C18 C19 . . . . -0.9(4) ?
    C17 C18 C19 C20 . . . . 1.8(3) ?
    C18 C19 C20 C15 . . . . -0.6(3) ?
    C16 C15 C20 C19 . . . . -1.6(3) ?
    C8 C15 C20 C19 . . . . 176.39(18) ?
loop_
    _geom_hbond_atom_site_label_D
    _geom_hbond_atom_site_label_H
    _geom_hbond_atom_site_label_A
    _geom_hbond_site_symmetry_A
    _geom_hbond_distance_DH
    _geom_hbond_distance_HA
    _geom_hbond_distance_DA
    _geom_hbond_angle_DHA
    _geom_hbond_publ_flag
    C21 H21B O2 2_654 0.98 2.30 3.276(3) 175.5 yes
_iucr_refine_instructions_details
;
TITL 1115 IN PNA2(1)
CELL  0.71073 12.77670 13.07640 10.77110 90.00000 90.00000 90.00000
ZERR 4  0.00100  0.00100  0.00080  0.00000  0.00000  0.00000
LATT -1
SYMM -X, -Y, Z+ 0.50000
SYMM -X+ 0.50000, Y+ 0.50000, Z+ 0.50000
SYMM X+ 0.50000, -Y+ 0.50000, Z
SFAC C H O F S
UNIT 84 84 8 4 4
TEMP -100
SIZE 0.201 0.236 0.337
L.S. 15
ACTA
CONF
BOND $H
MPLA 9 C1 C2 C3 C4 C5 C6 C7 O1 C8
MPLA 6 C15 C16 C17 C18 C19 C20
BOND
FMAP 2
EQIV $1 1-X, -Y, -0.5+Z
HTAB C21 O2_$1
PLAN 20
WGHT    0.042500    0.216600
FVAR       0.16876
MOLE   1
S1    5    0.565746    0.027011    0.350402    11.00000    0.02477    0.02524 =
         0.03072    0.00162    0.00124    0.00363
F1    4    0.776331    0.115336   -0.032635    11.00000    0.09300    0.05645 =
         0.08827   -0.00857    0.06413    0.00068
O1    3    0.462057    0.308027    0.293615    11.00000    0.02565    0.02426 =
         0.03316    0.00513    0.00240   -0.00062
O2    3    0.564051   -0.001837    0.484735    11.00000    0.04574    0.03774 =
         0.03346    0.00654   -0.00761    0.00942
C1    1    0.495710    0.142573    0.337167    11.00000    0.02189    0.02370 =
         0.02464    0.00039    0.00107   -0.00077
C2    1    0.403929    0.171974    0.406556    11.00000    0.02069    0.02428 =
         0.02431    0.00097   -0.00221    0.00111
C3    1    0.336728    0.124857    0.491086    11.00000    0.02551    0.02362 =
         0.02722    0.00233    0.00011    0.00138
AFIX  43
H3    2    0.347471    0.055549    0.514254    11.00000   -1.20000
AFIX   0
C4    1    0.254460    0.179747    0.540831    11.00000    0.02460    0.02672 =
         0.02564    0.00072    0.00077    0.00203
C5    1    0.240137    0.282492    0.505977    11.00000    0.02485    0.02909 =
         0.03497   -0.00210    0.00199    0.00420
AFIX  43
H5    2    0.183347    0.319618    0.540756    11.00000   -1.20000
AFIX   0
C6    1    0.305886    0.331454    0.422755    11.00000    0.02786    0.02320 =
         0.03516    0.00126   -0.00132    0.00259
AFIX  43
H6    2    0.295715    0.400875    0.399723    11.00000   -1.20000
AFIX   0
C7    1    0.386720    0.273992    0.375308    11.00000    0.02185    0.02617 =
         0.03006    0.00232   -0.00221   -0.00297
C8    1    0.527560    0.226662    0.272914    11.00000    0.02435    0.02643 =
         0.02603    0.00111   -0.00191    0.00053
C9    1    0.178180    0.128161    0.628645    11.00000    0.02839    0.03055 =
         0.02706    0.00327    0.00417    0.00547
AFIX  13
H9    2    0.206441    0.058454    0.646925    11.00000   -1.20000
AFIX   0
C10   1    0.166642    0.183435    0.752057    11.00000    0.04399    0.05747 =
         0.03146   -0.00570    0.00838   -0.00559
AFIX  23
H10A  2    0.143901    0.254699    0.736720    11.00000   -1.20000
H10B  2    0.235436    0.185781    0.794255    11.00000   -1.20000
AFIX   0
C11   1    0.087268    0.130628    0.836512    11.00000    0.06431    0.06466 =
         0.03731   -0.00260    0.02421   -0.00215
AFIX  23
H11A  2    0.115299    0.063371    0.862503    11.00000   -1.20000
H11B  2    0.076740    0.172490    0.912071    11.00000   -1.20000
AFIX   0
C12   1   -0.016979    0.115290    0.772170    11.00000    0.04336    0.05196 =
         0.07651    0.01863    0.03089    0.00688
AFIX  23
H12A  2   -0.064233    0.076101    0.827329    11.00000   -1.20000
H12B  2   -0.049540    0.182745    0.756366    11.00000   -1.20000
AFIX   0
C13   1   -0.004743    0.059052    0.651171    11.00000    0.03528    0.05592 =
         0.05712    0.02083    0.00329   -0.01091
AFIX  23
H13A  2   -0.073626    0.053966    0.609536    11.00000   -1.20000
H13B  2    0.020629   -0.011194    0.667582    11.00000   -1.20000
AFIX   0
C14   1    0.072193    0.113883    0.566099    11.00000    0.03826    0.04573 =
         0.03756    0.01237   -0.00138   -0.01146
AFIX  23
H14A  2    0.043388    0.181573    0.543139    11.00000   -1.20000
H14B  2    0.081334    0.073703    0.488956    11.00000   -1.20000
AFIX   0
C15   1    0.618381    0.246526    0.193408    11.00000    0.02505    0.02966 =
         0.02612    0.00662    0.00079    0.00019
C16   1    0.653925    0.171341    0.113486    11.00000    0.04448    0.03346 =
         0.03872    0.00398    0.01402   -0.00345
AFIX  43
H16   2    0.617182    0.108557    0.105134    11.00000   -1.20000
AFIX   0
C17   1    0.743803    0.189500    0.046240    11.00000    0.04741    0.04404 =
         0.04566    0.00873    0.02283    0.00735
C18   1    0.798118    0.279637    0.053593    11.00000    0.02974    0.05640 =
         0.04021    0.01631    0.01007   -0.00004
AFIX  43
H18   2    0.860388    0.289596    0.006937    11.00000   -1.20000
AFIX   0
C19   1    0.760301    0.355587    0.130300    11.00000    0.02949    0.04480 =
         0.03858    0.00949   -0.00268   -0.01248
AFIX  43
H19   2    0.795676    0.419374    0.134927    11.00000   -1.20000
AFIX   0
C20   1    0.670826    0.339378    0.200807    11.00000    0.02895    0.03152 =
         0.03123    0.00494   -0.00440   -0.00241
AFIX  43
H20   2    0.645507    0.391746    0.254053    11.00000   -1.20000
AFIX   0
C21   1    0.474221   -0.056314    0.277053    11.00000    0.04469    0.02809 =
         0.04059   -0.00386   -0.00702   -0.00247
AFIX 137
H21A  2    0.500865   -0.126564    0.279449    11.00000   -1.50000
H21B  2    0.464404   -0.035220    0.190528    11.00000   -1.50000
H21C  2    0.407085   -0.052959    0.320867    11.00000   -1.50000
HKLF 4
REM  1115 IN PNA2(1)
REM R1 =  0.0414 for   4036 Fo > 4sig(Fo)  and  0.0474 for all   4503 data
REM    227 parameters refined using      1 restraints
END
WGHT      0.0426      0.2167
REM Highest difference peak  0.331,  deepest hole -0.251,  1-sigma level  0.046
Q1    1   0.5355  0.0907  0.3404  11.00000  0.05    0.33
Q2    1   0.4037  0.2286  0.4185  11.00000  0.05    0.25
Q3    1   0.5179 -0.0285  0.3389  11.00000  0.05    0.23
Q4    1   0.3908  0.1614  0.4827  11.00000  0.05    0.22
Q5    1   0.4395  0.1409  0.3515  11.00000  0.05    0.21
Q6    1   0.8383  0.1358  0.0151  11.00000  0.05    0.20
Q7    1   0.6604  0.2723  0.2153  11.00000  0.05    0.20
Q8    1   0.6297  0.0666  0.3397  11.00000  0.05    0.20
Q9    1   0.2764  0.2407  0.5503  11.00000  0.05    0.19
Q10   1   0.6213 -0.0224  0.3545  11.00000  0.05    0.19
Q11   1   0.3373  0.3015  0.3711  11.00000  0.05    0.19
Q12   1   0.3654  0.1461  0.4234  11.00000  0.05    0.19
Q13   1   0.6989  0.3473  0.1375  11.00000  0.05    0.18
Q14   1   0.7195  0.1664  0.1136  11.00000  0.05    0.17
Q15   1   0.1238  0.1171  0.6019  11.00000  0.05    0.17
Q16   1   0.2117  0.2306  0.7829  11.00000  0.05    0.17
Q17   1   0.6457  0.1983  0.1993  11.00000  0.05    0.17
Q18   1   0.6272  0.2272  0.1220  11.00000  0.05    0.16
Q19   1   0.1236  0.2302  0.7243  11.00000  0.05    0.16
Q20   1   0.3596  0.3067  0.4283  11.00000  0.05    0.16
;
