# Supplementary material for: 5-Cyclo­hexyl-2-(3-fluoro­phen­yl)-3-methyl­sulfinyl-1-benzofuran
Source: Acta Crystallogr Sect E Struct Rep Online. 2012 Mar 3;68(Pt 4):o944. doi: 10.1107/S1600536812008343 (PMC3343925; doi:10.1107/S1600536812008343)
Supplement: Supplementary file 2 [file e-68-0o944-Isup2.hkl]

# 
# h,k,l, Fc-squared, Fo-squared, sigma(Fo-squared) and status flag 
# 
data_I
_shelx_title ' 1115 IN PNA2(1)' 
_shelx_refln_list_code          4 
_shelx_F_calc_maximum      200.73 
_exptl_crystal_F_000       752.00 
_reflns_d_resolution_high  0.7473 
 
loop_ 
 _symmetry_equiv_pos_as_xyz 
 'x, y, z' 
 '-x, -y, z+1/2' 
 '-x+1/2, y+1/2, z+1/2' 
 'x+1/2, -y+1/2, z' 
 
_cell_length_a    12.7767 
_cell_length_b    13.0764 
_cell_length_c    10.7711 
_cell_angle_alpha  90.000 
_cell_angle_beta   90.000 
_cell_angle_gamma  90.000 
 
_shelx_F_squared_multiplier     1.000 
 
loop_ 
 _refln_index_h 
 _refln_index_k 
 _refln_index_l 
 _refln_F_squared_calc 
 _refln_F_squared_meas 
 _refln_F_squared_sigma 
 _refln_observed_status 
   0   0 -14      973.73      954.33     63.55 o 
   2   0 -14       83.04      102.88     14.04 o 
   1   1 -14      114.50      119.99      7.37 o 
   2   1 -14       44.75       41.97     10.01 o 
   3   1 -14       50.03       54.52     12.46 o 
   0   2 -14       76.13       86.05      8.81 o 
   1   2 -14       69.60       90.95     12.67 o 
   2   2 -14       58.53       80.80     12.46 o 
   3   2 -14        4.29        7.87      5.09 o 
   1   3 -14       87.50       97.85      7.70 o 
   2   3 -14       20.70        4.78      4.67 o 
   2   0 -13      134.18      142.58     10.42 o 
   4   0 -13      219.06      223.66     21.42 o 
   6   0 -13       47.23       45.29     10.88 o 
   0   1 -13      227.78      207.63     30.20 o 
   1   1 -13       45.42       50.33      4.81 o 
   2   1 -13       13.69        7.70      3.01 o 
   3   1 -13       38.81       36.38      6.40 o 
   4   1 -13       10.73        8.08      4.72 o 
   5   1 -13       82.52       84.96      9.06 o 
   6   1 -13       12.26       -0.70      4.22 o 
   7   1 -13        1.24        2.57      4.39 o 
   1   2 -13      109.30      119.11      7.30 o 
   2   2 -13        0.86       -2.36      2.36 o 
   3   2 -13        0.13       -1.49      3.88 o 
   4   2 -13       43.21       44.85     11.41 o 
   5   2 -13        2.74       -1.72      4.74 o 
   6   2 -13       45.70       59.45     10.71 o 
   7   2 -13       19.70       12.85      5.45 o 
   0   3 -13       86.06       88.75     10.01 o 
   1   3 -13        6.87        6.42      2.95 o 
   2   3 -13        8.01        3.91      3.88 o 
   3   3 -13      226.62      254.30     15.62 o 
   4   3 -13        2.43       -0.43      5.44 o 
   5   3 -13       32.79       24.59      6.19 o 
   6   3 -13       32.24       45.89     11.59 o 
   1   4 -13       88.03       96.67      6.48 o 
   2   4 -13      172.06      179.94     12.70 o 
   3   4 -13        9.19        6.83      4.98 o 
   4   4 -13       44.68       55.50     12.11 o 
   5   4 -13       34.11       37.72     14.92 o 
   6   4 -13       12.03       18.65      6.50 o 
   0   5 -13       79.96       79.00      8.65 o 
   1   5 -13       61.78       65.01      5.51 o 
   2   5 -13       37.41       36.95      5.52 o 
   3   5 -13        4.76        6.86      4.89 o 
   4   5 -13        5.89        7.63      5.30 o 
   5   5 -13      135.98      128.92     11.54 o 
   1   6 -13       35.35       41.27      4.88 o 
   2   6 -13       24.98       30.93      5.47 o 
   3   6 -13        6.77        0.45      4.59 o 
   4   6 -13        8.80       11.24      5.46 o 
   0   7 -13       54.14       67.45     18.96 o 
   1   7 -13        1.53       -3.05      3.05 o 
   2   7 -13        8.55        5.76      5.08 o 
   0   0 -12      150.23      149.58     14.75 o 
   2   0 -12      243.92      264.19     23.35 o 
   4   0 -12       27.06       22.47      8.08 o 
   6   0 -12        1.51        5.27      6.32 o 
   8   0 -12       71.73       74.79     12.64 o 
   1   1 -12      188.08      181.18      8.42 o 
   2   1 -12      145.94      143.82     10.30 o 
   3   1 -12       66.53       65.66      5.99 o 
   4   1 -12       52.63       61.86     17.91 o 
   5   1 -12        1.13       -2.60      3.45 o 
   6   1 -12        7.52        8.23      4.34 o 
   7   1 -12       45.31       26.75      6.21 o 
   8   1 -12       26.27       22.09      5.97 o 
   9   1 -12       26.93       14.76      5.58 o 
   0   2 -12      148.03      138.53     10.30 o 
   1   2 -12       63.85       62.75      4.96 o 
   2   2 -12       23.87       23.39      5.22 o 
   3   2 -12      198.98      204.57     10.66 o 
   4   2 -12        0.45        1.52      7.02 o 
   5   2 -12       29.08       24.47      5.55 o 
   6   2 -12       76.71       82.47      8.81 o 
   7   2 -12        6.42       11.06      5.33 o 
   8   2 -12       86.79      107.36     19.31 o 
   9   2 -12        3.35       -1.44      8.08 o 
   1   3 -12       60.43       63.17      5.08 o 
   2   3 -12       15.90       15.01      3.24 o 
   3   3 -12       10.65        8.79      3.64 o 
   4   3 -12       38.11       46.77      6.82 o 
   5   3 -12       10.29       10.22      5.09 o 
   6   3 -12        9.06        4.04      4.22 o 
   7   3 -12      127.48      121.47     10.92 o 
   8   3 -12       21.65       24.36      6.19 o 
   0   4 -12      185.73      189.02     22.82 o 
   1   4 -12        0.90       -2.44      2.44 o 
   2   4 -12       83.65       83.46      5.74 o 
   3   4 -12      216.67      248.17     19.60 o 
   4   4 -12       37.52       45.87      8.25 o 
   5   4 -12       47.24       52.01      8.60 o 
   6   4 -12       72.77       77.89      8.81 o 
   7   4 -12       17.55       11.25      5.23 o 
   8   4 -12       38.36       43.05      7.70 o 
   1   5 -12       65.91       68.36      7.98 o 
   2   5 -12      100.44      120.73      7.62 o 
   3   5 -12      103.09      111.05     10.20 o 
   4   5 -12      181.88      212.85     35.64 o 
   5   5 -12       90.20       92.24      9.42 o 
   6   5 -12       71.30       94.26     12.99 o 
   7   5 -12       28.83       16.30      5.69 o 
   8   5 -12        2.05        4.65      4.84 o 
   0   6 -12       20.63       26.25      5.31 o 
   1   6 -12       12.62       14.48      3.25 o 
   2   6 -12       73.00       86.09      9.43 o 
   3   6 -12       77.99       85.83      7.25 o 
   4   6 -12       51.25       49.34      7.44 o 
   5   6 -12       93.11      111.05     10.43 o 
   6   6 -12        7.20        6.91      4.84 o 
   7   6 -12       26.96       32.37      8.78 o 
   1   7 -12       37.18       38.52      4.57 o 
   2   7 -12       66.14       68.55      5.56 o 
   3   7 -12        2.79       -1.99      3.49 o 
   4   7 -12      146.24      162.57     23.17 o 
   5   7 -12       65.16       58.50      8.43 o 
   6   7 -12       50.79       67.06      8.79 o 
   0   8 -12       21.97       25.44      7.20 o 
   1   8 -12       19.52       28.02      4.36 o 
   2   8 -12       46.02       60.90      6.36 o 
   3   8 -12       66.63       62.94      6.81 o 
   4   8 -12       39.08       36.73      7.45 o 
   5   8 -12       30.16       26.65      6.69 o 
   1   9 -12        8.23       14.04      3.71 o 
   2   9 -12       66.04       71.40      7.16 o 
   3   9 -12       23.87       22.36      4.91 o 
   2   0 -11      367.95      337.51     17.61 o 
   4   0 -11      307.59      264.39     22.12 o 
   6   0 -11       68.90       66.71     10.88 o 
   8   0 -11       21.15       13.37      6.05 o 
  10   0 -11       55.03       41.76      8.61 o 
   0   1 -11      155.21      163.28     10.68 o 
   1   1 -11       71.61       56.15      4.52 o 
   2   1 -11      126.78      140.85      6.88 o 
   3   1 -11      174.47      162.96      7.27 o 
   4   1 -11      261.01      273.75     15.39 o 
   5   1 -11       42.37       41.15     13.17 o 
   6   1 -11        7.88        2.11      3.48 o 
   7   1 -11        4.67       -2.14      6.32 o 
   8   1 -11        2.97        0.15      3.76 o 
   9   1 -11       96.65       94.28      7.80 o 
  10   1 -11       29.55       36.01      5.76 o 
   1   2 -11      273.36      271.28     10.53 o 
   2   2 -11      101.05       95.41      5.78 o 
   3   2 -11      192.61      180.41      8.10 o 
   4   2 -11       15.08        7.48      3.20 o 
   5   2 -11       17.49       10.72      4.45 o 
   6   2 -11       11.77       10.08      5.62 o 
   7   2 -11        1.67        3.66      5.79 o 
   8   2 -11       23.75       26.36      5.43 o 
   9   2 -11        8.31        6.44      4.05 o 
  10   2 -11       88.27       95.01      8.32 o 
   0   3 -11       81.76       91.44     12.46 o 
   1   3 -11       48.57       46.10      4.12 o 
   2   3 -11       70.46       66.20      4.85 o 
   3   3 -11      112.80      118.94      6.44 o 
   4   3 -11        9.97        4.34      3.08 o 
   5   3 -11      155.58      140.83     11.17 o 
   6   3 -11       29.81       38.81      6.44 o 
   7   3 -11        6.17        5.25      6.67 o 
   8   3 -11      124.16      127.37     10.92 o 
   9   3 -11       30.39       37.93      6.95 o 
  10   3 -11        0.05        0.21      4.22 o 
   1   4 -11       22.70       28.11      3.64 o 
   2   4 -11       68.18       69.12      4.92 o 
   3   4 -11       22.39       27.54      4.76 o 
   4   4 -11      129.73      139.98      8.52 o 
   5   4 -11       81.31       90.23      8.81 o 
   6   4 -11       34.76       43.44      6.69 o 
   7   4 -11      123.73      118.65     24.58 o 
   8   4 -11       20.30       15.45      5.46 o 
   9   4 -11        2.00        0.88      4.72 o 
  10   4 -11       15.93       11.10      7.02 o 
   0   5 -11      314.57      335.10     17.72 o 
   1   5 -11        4.14        5.64      2.59 o 
   2   5 -11       67.61       76.71      7.15 o 
   3   5 -11      224.36      210.31      9.35 o 
   4   5 -11       43.74       46.77      5.40 o 
   5   5 -11        2.43        3.73      3.88 o 
   6   5 -11       88.11       85.52      9.66 o 
   7   5 -11       22.84       26.51      5.90 o 
   8   5 -11      197.31      219.41     14.64 o 
   9   5 -11       37.44       34.60      7.05 o 
   1   6 -11      141.30      159.15      9.10 o 
   2   6 -11       31.32       27.11      4.23 o 
   3   6 -11       12.47        8.74      3.71 o 
   4   6 -11      136.85      131.41     12.10 o 
   5   6 -11        6.44       12.96      4.95 o 
   6   6 -11        0.42       -2.80      3.70 o 
   7   6 -11       40.52       41.62      8.95 o 
   8   6 -11       33.65       35.97      6.94 o 
   9   6 -11      176.95      203.71     14.77 o 
   0   7 -11       65.71       58.99     15.45 o 
   1   7 -11       32.72       26.34      3.81 o 
   2   7 -11       51.00       61.33      7.60 o 
   3   7 -11       41.80       45.50      5.58 o 
   4   7 -11       41.81       56.03      6.02 o 
   5   7 -11        9.29       18.58      5.69 o 
   6   7 -11      207.65      198.02     16.15 o 
   7   7 -11       44.47       55.16     16.85 o 
   8   7 -11       27.56       27.04      6.58 o 
   1   8 -11       51.19       51.08      4.87 o 
   2   8 -11       19.98       17.86      3.60 o 
   3   8 -11       53.65       54.80      6.79 o 
   4   8 -11      186.94      205.66     11.81 o 
   5   8 -11       13.23       20.52      7.72 o 
   6   8 -11       29.35       31.08      9.30 o 
   7   8 -11       85.15       80.54      9.64 o 
   0   9 -11      165.30      173.31     12.65 o 
   1   9 -11       15.21       14.32      3.49 o 
   2   9 -11      191.41      196.81     13.73 o 
   3   9 -11        3.33        3.51      3.61 o 
   4   9 -11       38.94       43.10      9.29 o 
   5   9 -11        9.20       13.09      5.20 o 
   6   9 -11       17.36       15.72      5.79 o 
   1  10 -11      119.57      114.19      7.41 o 
   2  10 -11       23.28       17.24      7.49 o 
   3  10 -11      104.96      130.56      9.44 o 
   4  10 -11        2.15       13.83      4.43 o 
   5  10 -11      104.18      119.09     11.03 o 
   0  11 -11       94.18      120.26     14.22 o 
   1  11 -11       50.25       55.18      5.82 o 
   2  11 -11       42.04       37.96      6.07 o 
   0   0 -10      237.94      205.40     16.85 o 
   2   0 -10      522.17      509.42     23.57 o 
   4   0 -10      290.79      297.38     19.49 o 
   6   0 -10      222.12      212.07     18.96 o 
   8   0 -10       39.29       43.26      7.47 o 
  10   0 -10        5.02        2.86      5.05 o 
  12   0 -10      188.10      217.23     17.15 o 
   1   1 -10       62.48       57.94      5.73 o 
   2   1 -10       62.24       65.43      4.46 o 
   3   1 -10       62.59       56.30      5.02 o 
   4   1 -10      149.57      142.30      6.69 o 
   5   1 -10        3.57        5.76      3.70 o 
   6   1 -10       21.18       20.54      5.67 o 
   7   1 -10      147.87      144.77      8.83 o 
   8   1 -10       12.37        5.97      3.41 o 
   9   1 -10      140.14      142.25      9.09 o 
  10   1 -10       86.08       87.68     10.59 o 
  11   1 -10       14.84       24.63      4.91 o 
  12   1 -10       14.09       21.34      4.81 o 
   0   2 -10      428.60      432.92     34.06 o 
   1   2 -10       30.71       30.33      3.34 o 
   2   2 -10      325.34      322.26     11.45 o 
   3   2 -10       21.15       16.37      5.37 o 
   4   2 -10       75.65       68.23      6.89 o 
   5   2 -10       91.48       84.90      8.07 o 
   6   2 -10      115.88      111.85      8.45 o 
   7   2 -10        9.75        9.87      3.97 o 
   8   2 -10       43.13       45.02      6.51 o 
   9   2 -10       48.99       46.57      5.52 o 
  10   2 -10       21.26       22.26      4.62 o 
  11   2 -10       43.98       48.63      6.13 o 
  12   2 -10       50.11       54.35      7.65 o 
   1   3 -10      201.55      181.07      7.94 o 
   2   3 -10      185.87      187.68      8.05 o 
   3   3 -10      121.92      128.65      6.37 o 
   4   3 -10       33.46       29.85      4.07 o 
   5   3 -10      335.98      325.69     31.60 o 
   6   3 -10       11.26        7.92      3.73 o 
   7   3 -10      112.90      128.85      8.93 o 
   8   3 -10       75.06       82.84      6.94 o 
   9   3 -10      122.26      142.89      9.21 o 
  10   3 -10       36.94       40.10      5.52 o 
  11   3 -10       21.67       19.47      4.93 o 
   0   4 -10      383.62      361.22     18.12 o 
   1   4 -10      100.76      102.54      5.66 o 
   2   4 -10       28.43       35.69      3.65 o 
   3   4 -10       65.12       70.57      4.75 o 
   4   4 -10       42.20       43.15      4.76 o 
   5   4 -10      163.11      163.39     16.68 o 
   6   4 -10       13.51       25.49      5.33 o 
   7   4 -10       99.51       83.28      8.29 o 
   8   4 -10      313.23      272.68     16.76 o 
   9   4 -10       41.40       41.95      6.46 o 
  10   4 -10       13.65       13.29      4.95 o 
  11   4 -10       34.50       30.10      6.05 o 
   1   5 -10      171.88      155.07      7.23 o 
   2   5 -10       15.70       13.67      2.88 o 
   3   5 -10       93.91      105.08      5.95 o 
   4   5 -10       67.77       79.74      6.27 o 
   5   5 -10       12.29        4.49      4.04 o 
   6   5 -10       65.41       69.34      7.68 o 
   7   5 -10      110.02      131.14     16.15 o 
   8   5 -10       93.84       69.97      9.48 o 
   9   5 -10       58.89       46.33      7.44 o 
  10   5 -10       47.26       52.70      9.28 o 
  11   5 -10       12.36        7.62      4.64 o 
   0   6 -10      362.33      357.66     18.35 o 
   1   6 -10       19.45       27.75      3.61 o 
   2   6 -10       14.26       11.52      2.83 o 
   3   6 -10      365.35      390.23     13.71 o 
   4   6 -10       26.35       30.40      4.59 o 
   5   6 -10       89.98       93.95      6.93 o 
   6   6 -10       68.36       55.36      7.32 o 
   7   6 -10        8.72       14.75      4.97 o 
   8   6 -10       71.27       66.58      8.29 o 
   9   6 -10      132.55      128.08     11.59 o 
  10   6 -10       36.83       31.54      7.90 o 
   1   7 -10        7.14        2.44      2.53 o 
   2   7 -10      170.55      202.83     15.27 o 
   3   7 -10      134.33      140.65      9.89 o 
   4   7 -10      334.66      340.31     14.91 o 
   5   7 -10       52.61       51.27      5.57 o 
   6   7 -10       56.77       57.45      7.57 o 
   7   7 -10       27.36       46.72      9.30 o 
   8   7 -10       27.83       23.83      6.14 o 
   9   7 -10       21.34       19.52      5.97 o 
  10   7 -10        1.54        1.79      4.89 o 
   0   8 -10       39.26       23.83     11.59 o 
   1   8 -10      112.15      115.04      6.76 o 
   2   8 -10       86.53       77.77      5.59 o 
   3   8 -10      163.04      178.40     13.69 o 
   4   8 -10       24.99       29.52      5.22 o 
   5   8 -10      110.51      105.29     19.21 o 
   6   8 -10       42.01       44.28      7.07 o 
   7   8 -10       28.68       25.51      6.33 o 
   8   8 -10       31.32       16.77      5.99 o 
   9   8 -10       91.05      103.97     10.67 o 
   1   9 -10        2.07        2.61      2.49 o 
   2   9 -10       20.22       22.43      3.79 o 
   3   9 -10        4.34        7.05      3.20 o 
   4   9 -10       78.21       66.12      6.49 o 
   5   9 -10        0.45        2.50      3.25 o 
   6   9 -10       34.76       43.61      7.32 o 
   7   9 -10        7.47       18.80      5.83 o 
   8   9 -10        4.67       10.44      5.33 o 
   0  10 -10       74.40       71.93     16.33 o 
   1  10 -10       44.03       50.85      5.17 o 
   2  10 -10       68.17       85.50      6.21 o 
   3  10 -10       89.29       96.47      7.63 o 
   4  10 -10       59.34       59.23      6.48 o 
   5  10 -10       55.90       69.19      6.80 o 
   6  10 -10        0.62        7.20      4.97 o 
   7  10 -10       80.44       96.07     14.22 o 
   1  11 -10       37.27       47.85      6.08 o 
   2  11 -10      231.64      235.05     13.39 o 
   3  11 -10        2.80        3.90      4.46 o 
   4  11 -10       69.37       63.38      6.87 o 
   5  11 -10       22.07       29.80      6.63 o 
   0  12 -10      153.52      180.36     13.99 o 
   1  12 -10       32.52       29.16      4.75 o 
   2  12 -10       29.23       41.11      5.72 o 
   3  12 -10       39.04       34.65      6.93 o 
   2   0  -9      428.94      377.37     17.99 o 
   4   0  -9     1329.09     1330.62     56.47 o 
   6   0  -9      862.35      848.75     43.96 o 
   8   0  -9       77.06       86.34     14.75 o 
  10   0  -9      128.25      103.70     14.22 o 
  12   0  -9      170.21      185.19     16.85 o 
   0   1  -9      602.12      550.43     24.21 o 
   1   1  -9       99.87       96.66      4.95 o 
   2   1  -9       93.92       95.91      5.03 o 
   3   1  -9      659.48      651.40     20.66 o 
   4   1  -9       16.61       17.10      2.65 o 
   5   1  -9       78.35       73.99      5.07 o 
   6   1  -9      161.81      144.56      8.58 o 
   7   1  -9      116.97      110.23      7.41 o 
   8   1  -9        3.85        1.04      2.83 o 
   9   1  -9      179.77      176.34      9.88 o 
  10   1  -9       11.66        6.06      3.44 o 
  11   1  -9      180.64      190.34     10.76 o 
  12   1  -9       23.46       22.39      7.30 o 
  13   1  -9        9.79       10.04      4.16 o 
   1   2  -9      297.83      286.08     11.10 o 
   2   2  -9      491.01      469.46     15.35 o 
   3   2  -9      193.13      186.33      7.82 o 
   4   2  -9      307.65      289.81     14.44 o 
   5   2  -9      467.43      451.60     15.84 o 
   6   2  -9       82.99       87.03      6.36 o 
   7   2  -9       11.83       11.53      3.61 o 
   8   2  -9       15.36       12.77      3.58 o 
   9   2  -9       62.65       56.33      5.73 o 
  10   2  -9       73.32       71.91      6.37 o 
  11   2  -9       12.90       16.15      4.15 o 
  12   2  -9      114.69      121.52      8.69 o 
  13   2  -9        6.34        8.47      4.14 o 
   0   3  -9      812.23      795.78     34.39 o 
   1   3  -9       26.01       29.35      4.67 o 
   2   3  -9      289.78      290.02     10.35 o 
   3   3  -9      246.77      242.73      9.19 o 
   4   3  -9      253.26      237.72     12.01 o 
   5   3  -9     1270.59     1240.21     39.79 o 
   6   3  -9       88.15       94.44      7.23 o 
   7   3  -9       78.14       68.17      5.91 o 
   8   3  -9       23.99       21.79      5.12 o 
   9   3  -9      169.78      146.33      9.01 o 
  10   3  -9       78.61       85.47      6.88 o 
  11   3  -9       68.24       68.24      6.59 o 
  12   3  -9       22.96       20.24      4.65 o 
  13   3  -9      236.99      291.64     24.98 o 
   1   4  -9       34.11       42.04      3.74 o 
   2   4  -9       59.19       61.16      4.26 o 
   3   4  -9       78.12       80.22      5.63 o 
   4   4  -9       75.02       72.32      4.56 o 
   5   4  -9      285.53      279.72     12.34 o 
   6   4  -9      124.83      126.40     11.09 o 
   7   4  -9      177.77      172.14     10.32 o 
   8   4  -9      117.99       96.36      7.20 o 
   9   4  -9       40.69       32.09      4.95 o 
  10   4  -9      274.06      264.85     13.33 o 
  11   4  -9        1.50        1.23      3.54 o 
  12   4  -9       67.15       81.41      7.48 o 
   0   5  -9      356.17      348.51     17.61 o 
   1   5  -9      332.65      345.50     14.19 o 
   2   5  -9       75.94       77.08      5.32 o 
   3   5  -9      147.99      144.01     12.03 o 
   4   5  -9       86.66       87.23      5.28 o 
   5   5  -9      136.97      135.72      8.01 o 
   6   5  -9       86.47       83.17      7.94 o 
   7   5  -9        8.58        5.68      4.09 o 
   8   5  -9      480.61      449.19     21.74 o 
   9   5  -9      197.40      179.15     11.65 o 
  10   5  -9       12.02       11.09      4.58 o 
  11   5  -9      140.70      139.26     10.56 o 
  12   5  -9        3.00        0.02      4.07 o 
   1   6  -9      226.33      243.22     12.67 o 
   2   6  -9      248.78      225.63      9.02 o 
   3   6  -9      230.37      232.61      9.27 o 
   4   6  -9      247.01      234.64      9.39 o 
   5   6  -9      100.11       98.33      6.80 o 
   6   6  -9        7.05       15.10      4.72 o 
   7   6  -9       75.48       66.71      8.95 o 
   8   6  -9      134.18      120.16     10.30 o 
   9   6  -9      264.31      229.38     27.21 o 
  10   6  -9        5.70       -1.92      3.52 o 
  11   6  -9       26.95       27.97      8.49 o 
   0   7  -9      374.32      369.18     34.23 o 
   1   7  -9       76.54       73.21      4.95 o 
   2   7  -9       41.51       37.89      5.73 o 
   3   7  -9      112.03      109.16      6.09 o 
   4   7  -9        8.01        9.61      2.78 o 
   5   7  -9       18.80       20.05      3.98 o 
   6   7  -9      137.35      158.13     18.26 o 
   7   7  -9       33.82       29.16      9.48 o 
   8   7  -9       36.60       31.25      6.46 o 
   9   7  -9       22.71       14.65      5.55 o 
  10   7  -9       62.63       72.73      8.68 o 
  11   7  -9       20.32       11.89      4.90 o 
   1   8  -9      403.55      380.84     13.84 o 
   2   8  -9       67.62       68.26      5.32 o 
   3   8  -9       87.78       87.63      5.63 o 
   4   8  -9       67.88       72.42      6.21 o 
   5   8  -9       51.42       40.95      5.07 o 
   6   8  -9       38.95       46.11      6.90 o 
   7   8  -9       93.01       96.15      9.66 o 
   8   8  -9       27.48       32.35      9.83 o 
   9   8  -9       55.98       56.65      8.18 o 
  10   8  -9       48.63       44.83      7.54 o 
   0   9  -9      379.82      424.34     21.33 o 
   1   9  -9       45.30       45.66      4.41 o 
   2   9  -9      163.91      143.31      9.68 o 
   3   9  -9      121.29      119.00      6.82 o 
   4   9  -9      104.08       94.00      7.35 o 
   5   9  -9       45.07       54.40      5.77 o 
   6   9  -9      128.29      119.85     10.67 o 
   7   9  -9       26.75       33.94      6.69 o 
   8   9  -9       67.61       68.56      8.69 o 
   9   9  -9       24.43       37.43      7.15 o 
   1  10  -9       60.27       66.17      5.42 o 
   2  10  -9       47.42       50.60      4.95 o 
   3  10  -9       21.66       24.64      3.99 o 
   4  10  -9        1.03        2.72      3.12 o 
   5  10  -9      125.29      140.64      9.16 o 
   6  10  -9        8.66        4.17      4.39 o 
   7  10  -9      111.22      122.87     11.17 o 
   8  10  -9        2.55        6.83      4.98 o 
   9  10  -9       10.89       14.84      5.80 o 
   0  11  -9      254.11      242.57     16.13 o 
   1  11  -9       30.35       33.07      4.37 o 
   2  11  -9      113.52      121.61      8.97 o 
   3  11  -9       36.22       31.83      4.64 o 
   4  11  -9      101.97       99.12      8.15 o 
   5  11  -9       20.56       19.43      7.59 o 
   6  11  -9      109.01      123.02     11.29 o 
   7  11  -9       58.14       53.01     13.52 o 
   1  12  -9       79.58       67.00      6.05 o 
   2  12  -9        4.40        5.15      3.32 o 
   3  12  -9        0.87       -0.23      3.18 o 
   4  12  -9       35.52       37.22      5.87 o 
   5  12  -9       17.19       18.21      4.80 o 
   6  12  -9       26.09       21.55      6.69 o 
   0  13  -9      147.98      138.95     13.69 o 
   1  13  -9       16.61       12.45      4.07 o 
   2  13  -9       68.61       70.46      6.57 o 
   3  13  -9       51.77       46.92      6.61 o 
   4  13  -9       13.18       25.28     10.18 o 
   0   0  -8      410.34      343.74     23.88 o 
   2   0  -8      130.75      139.81      8.29 o 
   4   0  -8      975.44      932.37     45.08 o 
   6   0  -8      266.06      258.80     16.37 o 
   8   0  -8      562.30      568.79     43.19 o 
  10   0  -8      169.03      171.01     13.37 o 
  12   0  -8       89.37       74.88     17.56 o 
  14   0  -8      411.31      445.37     26.76 o 
   1   1  -8     1035.43     1020.77     30.77 o 
   2   1  -8      338.57      377.57     12.32 o 
   3   1  -8      249.76      257.09      9.11 o 
   4   1  -8      209.30      206.17      7.37 o 
   5   1  -8       59.87       58.30      3.41 o 
   6   1  -8      308.90      298.51     13.22 o 
   7   1  -8      211.19      189.30      9.87 o 
   8   1  -8       73.04       64.00      5.46 o 
   9   1  -8      385.45      374.28     15.75 o 
  10   1  -8       44.48       38.81      4.76 o 
  11   1  -8       20.80       25.23      5.79 o 
  12   1  -8        0.87        2.20      3.25 o 
  13   1  -8      115.01      119.57      8.35 o 
  14   1  -8       10.80        9.32      4.87 o 
   0   2  -8     1988.42     1861.65     74.48 o 
   1   2  -8       91.56       80.92      4.46 o 
   2   2  -8      191.79      171.17      6.97 o 
   3   2  -8      259.34      260.22      9.58 o 
   4   2  -8       71.21       85.55      5.01 o 
   5   2  -8       67.74       61.58      4.97 o 
   6   2  -8      852.87      787.15     28.73 o 
   7   2  -8      274.09      282.26     12.37 o 
   8   2  -8      545.04      521.43     20.08 o 
   9   2  -8       62.27       50.91      5.30 o 
  10   2  -8      144.60      137.03      8.30 o 
  11   2  -8       74.68       75.29      6.30 o 
  12   2  -8       13.20       12.70      3.86 o 
  13   2  -8       65.12       65.61      6.49 o 
  14   2  -8       18.35       12.41      4.47 o 
   1   3  -8      334.73      323.62     10.87 o 
   2   3  -8       15.12       20.73      2.63 o 
   3   3  -8       12.36       11.48      2.32 o 
   4   3  -8      248.99      241.19      8.26 o 
   5   3  -8      512.55      496.67     14.73 o 
   6   3  -8      289.01      281.11     13.38 o 
   7   3  -8      908.54      907.66     32.13 o 
   8   3  -8       21.30       22.69      3.99 o 
   9   3  -8       33.46       32.96      4.49 o 
  10   3  -8       61.43       53.68      5.44 o 
  11   3  -8       14.04       16.14      3.96 o 
  12   3  -8       21.32       27.65      4.70 o 
  13   3  -8      124.41      128.12      8.77 o 
   0   4  -8       69.19       61.20      5.94 o 
   1   4  -8       40.01       40.69      4.07 o 
   2   4  -8      500.86      492.15     15.79 o 
   3   4  -8      108.96      105.12      5.28 o 
   4   4  -8      105.38      115.25      5.30 o 
   5   4  -8      198.32      206.26      9.02 o 
   6   4  -8      647.88      616.73     19.72 o 
   7   4  -8      181.09      178.26      9.45 o 
   8   4  -8      223.56      223.82     10.93 o 
   9   4  -8       25.06       21.18      5.63 o 
  10   4  -8       46.66       45.74      5.28 o 
  11   4  -8       36.71       45.80      5.41 o 
  12   4  -8        9.90       12.28      4.09 o 
  13   4  -8       54.68       66.07      6.48 o 
   1   5  -8      319.04      302.28     10.88 o 
   2   5  -8       11.77       12.35      2.47 o 
   3   5  -8       94.44      104.83      6.08 o 
   4   5  -8       55.99       56.94      4.01 o 
   5   5  -8      131.96      123.89      7.34 o 
   6   5  -8      157.36      157.88      7.81 o 
   7   5  -8      365.00      316.50     13.97 o 
   8   5  -8       33.01       34.00      4.50 o 
   9   5  -8      250.53      238.33     12.06 o 
  10   5  -8       92.47      104.04      7.38 o 
  11   5  -8       66.47       67.96      6.99 o 
  12   5  -8      214.81      226.19     12.05 o 
  13   5  -8        2.28        7.30      3.99 o 
   0   6  -8      118.44      120.19      8.78 o 
   1   6  -8      282.82      279.26     10.52 o 
   2   6  -8      479.56      469.86     15.48 o 
   3   6  -8      369.22      409.56     14.75 o 
   4   6  -8      109.71      119.27      5.94 o 
   5   6  -8        1.41        4.63      2.61 o 
   6   6  -8       88.49       95.00      9.39 o 
   7   6  -8       23.10       32.95      5.69 o 
   8   6  -8       90.42      101.38      8.35 o 
   9   6  -8      222.36      234.64     13.20 o 
  10   6  -8       31.66       28.06      5.40 o 
  11   6  -8      191.87      178.79     11.88 o 
  12   6  -8        6.39        1.73      4.16 o 
   1   7  -8      279.90      275.24     10.34 o 
   2   7  -8      821.16      775.49     23.99 o 
   3   7  -8      159.45      157.56      7.37 o 
   4   7  -8      193.99      192.47      9.48 o 
   5   7  -8       70.21       67.72      5.73 o 
   6   7  -8      125.58      135.44     11.69 o 
   7   7  -8       37.14       35.47      6.05 o 
   8   7  -8        1.98        1.12      3.84 o 
   9   7  -8       21.68       21.12      4.99 o 
  10   7  -8       88.30       94.29      8.37 o 
  11   7  -8        1.40        2.00      5.49 o 
  12   7  -8       60.38       64.00      8.55 o 
   0   8  -8     1248.20     1235.92     50.51 o 
   1   8  -8      100.53       95.50      5.72 o 
   2   8  -8       97.34       95.84      5.77 o 
   3   8  -8      428.26      413.03     16.59 o 
   4   8  -8      109.13      104.62      6.99 o 
   5   8  -8      267.65      261.08     12.29 o 
   6   8  -8       84.68       94.82      6.93 o 
   7   8  -8       19.25       28.59      5.90 o 
   8   8  -8       37.94       40.88      6.69 o 
   9   8  -8        0.78       -3.45      3.45 o 
  10   8  -8       20.22       20.98      5.83 o 
  11   8  -8      149.77      183.22     12.26 o 
   1   9  -8        8.00        3.91      2.42 o 
   2   9  -8      136.43      138.94      9.68 o 
   3   9  -8      153.29      157.61      8.86 o 
   4   9  -8      145.68      140.63      8.46 o 
   5   9  -8       93.31       76.31      6.53 o 
   6   9  -8       20.73       17.82      4.05 o 
   7   9  -8        8.69        9.01      4.55 o 
   8   9  -8       59.35       68.98      8.31 o 
   9   9  -8       34.46       36.53      6.70 o 
  10   9  -8      147.28      182.71     45.82 o 
  11   9  -8       15.53       26.09      6.69 o 
   0  10  -8       19.86       12.22      4.59 o 
   1  10  -8       15.85       13.93      3.31 o 
   2  10  -8        3.34        0.47      2.47 o 
   3  10  -8       83.64       90.61      6.10 o 
   4  10  -8       52.67       61.37      5.13 o 
   5  10  -8      261.41      296.06     13.76 o 
   6  10  -8       24.41       27.95      4.78 o 
   7  10  -8       68.18       58.35     15.27 o 
   8  10  -8       10.86       14.94      7.55 o 
   9  10  -8       92.26      113.80     10.55 o 
  10  10  -8        6.26        3.91      5.09 o 
   1  11  -8       38.67       33.27      4.28 o 
   2  11  -8       23.09       21.85      7.30 o 
   3  11  -8        5.23        9.00      3.06 o 
   4  11  -8      368.29      381.83     17.23 o 
   5  11  -8        6.82        5.86      3.65 o 
   6  11  -8       77.95       80.37      8.04 o 
   7  11  -8        4.00        6.47      4.84 o 
   8  11  -8       10.44       10.62      5.45 o 
   9  11  -8       17.35       22.57     15.10 o 
   0  12  -8      147.32      144.14     12.17 o 
   1  12  -8       42.99       35.53      4.78 o 
   2  12  -8       32.79       32.52      4.68 o 
   3  12  -8      120.23      113.64      7.50 o 
   4  12  -8       12.44       11.44      7.50 o 
   5  12  -8      109.38      111.55      8.77 o 
   6  12  -8       79.03       90.47     11.53 o 
   7  12  -8        6.42        5.24      5.97 o 
   1  13  -8       79.51       78.60      6.79 o 
   2  13  -8      146.91      144.81      8.95 o 
   3  13  -8       11.52       25.39      4.51 o 
   4  13  -8       39.73       42.87      7.79 o 
   5  13  -8       53.17       56.84     11.41 o 
   6  13  -8       25.64       37.97      6.28 o 
   0  14  -8       39.70       86.62     16.68 o 
   1  14  -8       78.14       96.14      7.83 o 
   2  14  -8       24.66       29.30      5.22 o 
   3  14  -8      117.75      127.00      8.81 o 
   2   0  -7     1491.37     1481.91     61.20 o 
   4   0  -7      342.41      335.84     14.46 o 
   6   0  -7     1003.05      955.97     47.14 o 
   8   0  -7      323.97      308.23     26.16 o 
  10   0  -7      171.52      190.43     13.70 o 
  12   0  -7      198.80      204.37     14.87 o 
  14   0  -7       96.02       97.96     19.66 o 
   0   1  -7      143.57      151.12      8.69 o 
   1   1  -7       71.44       70.23      6.18 o 
   2   1  -7      218.81      226.65      7.89 o 
   3   1  -7     1777.07     1747.43     45.99 o 
   4   1  -7        8.93       11.15      1.96 o 
   5   1  -7     2666.02     2616.26     65.05 o 
   6   1  -7      603.19      628.48     19.02 o 
   7   1  -7      204.44      195.75      9.41 o 
   8   1  -7      176.63      169.26     11.35 o 
   9   1  -7        8.82        6.32      2.82 o 
  10   1  -7        5.06        8.39      3.03 o 
  11   1  -7      302.51      296.82     13.25 o 
  12   1  -7       96.75       92.53      6.91 o 
  13   1  -7       66.17       73.57      6.54 o 
  14   1  -7        3.40        2.53      4.23 o 
   1   2  -7      387.22      385.81     12.28 o 
   2   2  -7      338.87      309.12     10.48 o 
   3   2  -7      207.25      218.13      7.44 o 
   4   2  -7     1030.44      987.82     26.08 o 
   5   2  -7       15.73       10.68      3.62 o 
   6   2  -7      721.06      679.41     20.83 o 
   7   2  -7      252.95      245.16     11.18 o 
   8   2  -7       44.96       46.05      7.38 o 
   9   2  -7      214.22      209.55     10.33 o 
  10   2  -7      171.79      157.01      8.78 o 
  11   2  -7       12.30        9.03      3.23 o 
  12   2  -7      140.90      138.80      9.95 o 
  13   2  -7       22.61       25.49      6.64 o 
  14   2  -7       39.57       38.03      6.79 o 
   0   3  -7      365.15      373.04     16.51 o 
   1   3  -7      521.57      528.33     16.37 o 
   2   3  -7     1216.44     1271.58     37.17 o 
   3   3  -7      886.29      884.45     24.69 o 
   4   3  -7      203.64      208.79      7.34 o 
   5   3  -7      357.36      327.58     10.00 o 
   6   3  -7      461.22      443.32     14.41 o 
   7   3  -7     2612.80     2493.48     98.73 o 
   8   3  -7       76.54       84.37      5.84 o 
   9   3  -7      250.05      241.28     11.25 o 
  10   3  -7       46.89       50.72      5.03 o 
  11   3  -7       56.22       51.30      5.30 o 
  12   3  -7       51.31       46.01      5.21 o 
  13   3  -7      134.08      132.68      8.49 o 
  14   3  -7       28.67       22.27      5.87 o 
   1   4  -7      434.93      441.33     14.21 o 
   2   4  -7      524.52      530.27     16.75 o 
   3   4  -7       47.14       45.05      3.15 o 
   4   4  -7     2047.45     1941.54     51.57 o 
   5   4  -7      346.58      334.91     10.13 o 
   6   4  -7      144.78      159.68      7.07 o 
   7   4  -7       93.65       88.16      6.22 o 
   8   4  -7       12.80       14.65      3.40 o 
   9   4  -7      184.12      182.27      9.53 o 
  10   4  -7      135.92      142.77      8.36 o 
  11   4  -7        0.97        1.00      2.99 o 
  12   4  -7      333.70      355.59     15.62 o 
  13   4  -7       73.35       85.23      7.05 o 
  14   4  -7       14.55       14.12      5.42 o 
   0   5  -7     1255.86     1260.44     52.26 o 
   1   5  -7      198.16      204.65      8.02 o 
   2   5  -7      157.51      143.61      6.37 o 
   3   5  -7       62.56       56.43      3.52 o 
   4   5  -7       28.52       24.91      2.62 o 
   5   5  -7      452.32      451.88     13.73 o 
   6   5  -7     1311.28     1246.59     41.01 o 
   7   5  -7      186.65      170.65      8.99 o 
   8   5  -7       43.56       49.00      5.00 o 
   9   5  -7       46.56       54.36      5.17 o 
  10   5  -7        2.75        5.96      3.20 o 
  11   5  -7      363.91      371.09     15.96 o 
  12   5  -7       19.37       16.92      4.21 o 
  13   5  -7       26.38       32.70      5.47 o 
  14   5  -7       27.76       31.40      6.53 o 
   1   6  -7      121.11      122.51      6.00 o 
   2   6  -7      608.81      595.15     18.72 o 
   3   6  -7       46.98       51.99      3.99 o 
   4   6  -7      230.44      206.88      8.35 o 
   5   6  -7       22.23       25.60      2.77 o 
   6   6  -7      455.86      438.88     18.42 o 
   7   6  -7      339.96      332.89     13.98 o 
   8   6  -7       25.63       29.39      4.21 o 
   9   6  -7      173.21      165.85      9.17 o 
  10   6  -7      194.36      199.64     10.65 o 
  11   6  -7       54.76       69.81      6.36 o 
  12   6  -7        6.78        4.94      3.56 o 
  13   6  -7       29.06       26.51      5.08 o 
   0   7  -7       66.19       82.99     16.68 o 
   1   7  -7       24.88       27.55      3.30 o 
   2   7  -7      308.64      283.85     10.58 o 
   3   7  -7      379.70      352.33     12.40 o 
   4   7  -7       70.23       65.86      5.07 o 
   5   7  -7      583.84      546.24     17.76 o 
   6   7  -7      248.27      252.42     11.60 o 
   7   7  -7       39.60       40.81      4.69 o 
   8   7  -7      279.06      272.01     13.92 o 
   9   7  -7       17.71       11.99      4.23 o 
  10   7  -7       59.46       49.57      6.28 o 
  11   7  -7        5.42        2.11      3.39 o 
  12   7  -7       30.90       31.60      5.13 o 
  13   7  -7       96.69       83.72      9.03 o 
   1   8  -7      342.99      333.26     12.10 o 
   2   8  -7       27.22       26.89      3.33 o 
   3   8  -7      551.12      521.45     17.14 o 
   4   8  -7       31.63       30.77      3.81 o 
   5   8  -7       91.49       86.43      5.42 o 
   6   8  -7       15.81       11.37      7.23 o 
   7   8  -7       39.93       59.91      5.60 o 
   8   8  -7       35.89       34.18      6.19 o 
   9   8  -7       62.81       57.24      9.11 o 
  10   8  -7       20.00       30.80      5.64 o 
  11   8  -7        0.06        0.98      3.98 o 
  12   8  -7       60.18       57.94      7.34 o 
   0   9  -7      998.43      888.53     39.59 o 
   1   9  -7      121.83      107.25      6.26 o 
   2   9  -7      370.41      392.22     14.12 o 
   3   9  -7       88.96       89.63      5.66 o 
   4   9  -7       43.11       36.57      4.00 o 
   5   9  -7       97.29       88.19      6.75 o 
   6   9  -7        4.69        4.93      4.31 o 
   7   9  -7      133.24      138.04      8.65 o 
   8   9  -7      208.84      220.34     13.90 o 
   9   9  -7       30.53       36.57      6.55 o 
  10   9  -7       21.26       28.41      8.60 o 
  11   9  -7       74.11       89.34      8.48 o 
  12   9  -7       11.87       11.09      5.43 o 
   1  10  -7      361.18      318.47     12.50 o 
   2  10  -7       30.79       33.46      4.09 o 
   3  10  -7      119.90      108.65      7.25 o 
   4  10  -7       41.48       43.26      4.60 o 
   5  10  -7      154.48      166.56     18.01 o 
   6  10  -7       12.98       18.63      4.30 o 
   7  10  -7      248.27      253.07     14.79 o 
   8  10  -7       13.38       12.46      5.46 o 
   9  10  -7      103.34      115.07     10.68 o 
  10  10  -7       12.97        5.75      5.09 o 
  11  10  -7        1.97        8.75      6.32 o 
   0  11  -7      177.22      192.33     12.99 o 
   1  11  -7       70.89       84.61      6.13 o 
   2  11  -7       30.50       30.14      4.23 o 
   3  11  -7        2.81        2.91      2.78 o 
   4  11  -7        0.68        2.25      2.93 o 
   5  11  -7      156.81      165.97     11.97 o 
   6  11  -7      121.70      107.25     11.54 o 
   7  11  -7       40.62       40.61      5.77 o 
   8  11  -7      113.77      144.06     12.04 o 
   9  11  -7        6.82       -0.79      5.09 o 
  10  11  -7       34.69       29.53      7.07 o 
   1  12  -7      281.06      297.92     12.54 o 
   2  12  -7       83.37       86.50      6.74 o 
   3  12  -7       10.86        9.42      3.90 o 
   4  12  -7       43.13       45.65      5.33 o 
   5  12  -7       32.26       37.87      5.70 o 
   6  12  -7       10.31       12.15      6.07 o 
   7  12  -7      189.63      177.25     16.40 o 
   8  12  -7       10.09        9.40     10.88 o 
   9  12  -7      116.58      127.57     12.04 o 
   0  13  -7       30.76       39.94      7.57 o 
   1  13  -7        5.83        5.62      3.46 o 
   2  13  -7       72.92       67.56      8.32 o 
   3  13  -7       19.81       14.58      3.99 o 
   4  13  -7       41.54       39.23      5.55 o 
   5  13  -7       64.82       62.24      7.19 o 
   6  13  -7      142.72      137.07      9.90 o 
   7  13  -7        2.99        0.02      3.70 o 
   1  14  -7        7.42        9.04      4.76 o 
   2  14  -7       76.86       78.25      7.29 o 
   3  14  -7        0.43        1.92      3.65 o 
   4  14  -7       35.29       39.24      6.35 o 
   5  14  -7        7.83       12.02      4.58 o 
   0  15  -7       51.28       62.63     12.29 o 
   1  15  -7        4.69        6.34      5.47 o 
   2  15  -7        3.21        5.47      4.04 o 
   0   0  -6     1637.38     1811.05     89.53 o 
   2   0  -6      730.16      756.26     31.15 o 
   4   0  -6     1319.61     1377.04     49.56 o 
   6   0  -6     1656.39     1667.69     59.53 o 
   8   0  -6       58.15       56.43      6.49 o 
  10   0  -6       96.84      105.10      9.29 o 
  12   0  -6      128.14      156.03     12.64 o 
  14   0  -6      213.52      215.58     27.74 o 
   1   1  -6     1089.75     1128.63     31.60 o 
   2   1  -6       34.07       32.74      2.33 o 
   3   1  -6       80.95       80.84      3.53 o 
   4   1  -6      146.98      145.19      5.08 o 
   5   1  -6      134.48      119.78      4.39 o 
   6   1  -6      108.16      112.56      4.24 o 
   7   1  -6      575.90      515.69     19.81 o 
   8   1  -6      551.43      530.16     19.79 o 
   9   1  -6      629.30      582.60     21.17 o 
  10   1  -6        8.25        5.90      2.70 o 
  11   1  -6       22.94       27.59      3.94 o 
  12   1  -6       95.40       97.94      6.63 o 
  13   1  -6      113.45      117.25      7.55 o 
  14   1  -6       27.24       18.98      7.68 o 
  15   1  -6      143.65      130.54     16.14 o 
   0   2  -6     2731.87     2949.21    111.72 o 
   1   2  -6      136.83      125.61      5.17 o 
   2   2  -6     1415.16     1409.62     38.11 o 
   3   2  -6      168.10      170.36      5.62 o 
   4   2  -6       37.93       40.80      2.56 o 
   5   2  -6      172.60      171.13      6.29 o 
   6   2  -6      101.85      105.46      4.07 o 
   7   2  -6      140.98      146.66      7.50 o 
   8   2  -6     1439.03     1327.09     45.50 o 
   9   2  -6      196.55      166.27      8.54 o 
  10   2  -6      186.96      169.56      8.79 o 
  11   2  -6       87.46       93.08      6.54 o 
  12   2  -6        5.73        3.51      3.04 o 
  13   2  -6       67.81       64.66      5.92 o 
  14   2  -6      141.84      151.66     16.63 o 
  15   2  -6       39.23       41.49     11.94 o 
   1   3  -6      401.33      414.83     12.59 o 
   2   3  -6      144.12      135.35      5.21 o 
   3   3  -6      141.15      172.23      6.15 o 
   4   3  -6      427.63      425.90     12.01 o 
   5   3  -6     1428.16     1356.00     34.83 o 
   6   3  -6       89.53      114.66      9.01 o 
   7   3  -6      929.99      877.02     36.91 o 
   8   3  -6      137.85      135.81      7.54 o 
   9   3  -6      303.67      321.55     13.65 o 
  10   3  -6       51.72       47.19      4.82 o 
  11   3  -6       19.68       14.92      3.50 o 
  12   3  -6       23.08       28.85      4.25 o 
  13   3  -6       73.29       82.02      6.54 o 
  14   3  -6        9.02       18.51      7.82 o 
  15   3  -6       41.17       44.77     10.42 o 
   0   4  -6     1974.04     2047.59     78.33 o 
   1   4  -6      147.26      149.26      6.09 o 
   2   4  -6      752.46      789.00     21.85 o 
   3   4  -6      343.65      346.49     10.57 o 
   4   4  -6       35.93       42.60      3.04 o 
   5   4  -6      117.85      121.10      5.80 o 
   6   4  -6     1014.04      996.70     33.42 o 
   7   4  -6      420.15      433.60     14.37 o 
   8   4  -6      203.36      189.95      9.63 o 
   9   4  -6       55.10       43.45      4.58 o 
  10   4  -6      160.08      157.15      8.62 o 
  11   4  -6       87.55       83.33      6.25 o 
  12   4  -6        6.92       11.57      3.56 o 
  13   4  -6       94.04      106.80      7.48 o 
  14   4  -6       21.66       38.12      9.40 o 
  15   4  -6        0.09        1.72      6.92 o 
   1   5  -6      260.46      220.65      8.15 o 
   2   5  -6      162.24      166.87      7.80 o 
   3   5  -6       95.95       83.88      4.18 o 
   4   5  -6      136.86      138.60      5.67 o 
   5   5  -6       19.44       19.09      2.28 o 
   6   5  -6      104.95       95.29      5.10 o 
   7   5  -6      672.31      659.77     20.33 o 
   8   5  -6       11.48       12.40      3.10 o 
   9   5  -6      100.10      108.81      7.40 o 
  10   5  -6      266.85      264.01     13.89 o 
  11   5  -6       55.83       61.14      5.54 o 
  12   5  -6      346.02      343.87     15.04 o 
  13   5  -6       21.22       12.37      4.52 o 
  14   5  -6       34.64       45.40      9.85 o 
   0   6  -6       25.78       30.78      5.09 o 
   1   6  -6      459.49      445.13     14.47 o 
   2   6  -6      708.62      726.87     25.74 o 
   3   6  -6      208.85      226.84      7.79 o 
   4   6  -6      411.79      404.03     12.36 o 
   5   6  -6      128.03      133.81      5.77 o 
   6   6  -6       50.52       54.45      4.00 o 
   7   6  -6      356.23      329.28     13.86 o 
   8   6  -6      106.03      109.56      6.96 o 
   9   6  -6      119.45      139.78      8.03 o 
  10   6  -6      123.78      126.49      7.66 o 
  11   6  -6      287.65      300.01     16.37 o 
  12   6  -6      110.24      135.99      8.41 o 
  13   6  -6       74.30       65.93      9.33 o 
  14   6  -6       41.49       61.59     11.22 o 
   1   7  -6      630.03      594.66     18.73 o 
   2   7  -6      429.24      424.06     14.21 o 
   3   7  -6      345.34      357.29     12.32 o 
   4   7  -6      284.38      273.81     10.16 o 
   5   7  -6      147.61      134.20      5.88 o 
   6   7  -6      501.84      492.02     17.31 o 
   7   7  -6       12.36       12.53      2.75 o 
   8   7  -6      158.08      157.80      8.61 o 
   9   7  -6       51.98       56.44      5.34 o 
  10   7  -6      303.94      292.30     13.39 o 
  11   7  -6       20.69       25.88      4.46 o 
  12   7  -6       49.53       62.93      5.96 o 
  13   7  -6       28.11       55.01      9.82 o 
   0   8  -6      938.08      903.98     47.93 o 
   1   8  -6       30.57       36.97      3.69 o 
   2   8  -6      673.49      651.64     20.53 o 
   3   8  -6      670.98      627.73     20.00 o 
   4   8  -6      228.87      208.80      8.85 o 
   5   8  -6      734.59      712.79     22.20 o 
   6   8  -6       59.10       58.25      5.47 o 
   7   8  -6       52.28       41.25      4.79 o 
   8   8  -6       68.29       70.40      6.83 o 
   9   8  -6       43.03       38.80      5.61 o 
  10   8  -6       18.78       22.25      4.26 o 
  11   8  -6       74.98       96.91      7.28 o 
  12   8  -6      199.91      201.44     12.52 o 
  13   8  -6       90.43       95.13      9.82 o 
   1   9  -6      227.02      205.41      8.89 o 
   2   9  -6      270.99      240.31      9.80 o 
   3   9  -6      130.85      125.22      6.75 o 
   4   9  -6      314.74      314.43     12.02 o 
   5   9  -6      314.75      300.17     11.67 o 
   6   9  -6       18.56       24.82      4.30 o 
   7   9  -6        9.87        5.48      3.08 o 
   8   9  -6       61.01       64.26      7.20 o 
   9   9  -6       18.06       12.02      4.34 o 
  10   9  -6      103.74      135.45     17.03 o 
  11   9  -6        6.05        8.86      4.48 o 
  12   9  -6      141.91      114.23     16.03 o 
   0  10  -6       53.53       42.87      6.19 o 
   1  10  -6      314.52      317.46     12.24 o 
   2  10  -6       87.71       81.79      7.60 o 
   3  10  -6      236.74      218.62     15.78 o 
   4  10  -6      104.55       98.56      6.36 o 
   5  10  -6      164.43      150.99      7.96 o 
   6  10  -6       25.89       27.32      4.57 o 
   7  10  -6        3.72        3.16      3.14 o 
   8  10  -6       54.99       70.41      7.82 o 
   9  10  -6       81.50       77.33      8.56 o 
  10  10  -6       26.44       34.07      6.70 o 
  11  10  -6      211.85      215.39     14.44 o 
  12  10  -6       35.28       47.49     14.57 o 
   1  11  -6        4.48        1.31      2.50 o 
   2  11  -6       37.83       33.01      4.28 o 
   3  11  -6       40.23       31.62      4.32 o 
   4  11  -6      562.47      560.26     19.17 o 
   5  11  -6       27.33       21.90      4.06 o 
   6  11  -6      192.42      222.58     11.81 o 
   7  11  -6       15.71       14.66      4.86 o 
   8  11  -6        5.44        7.51      5.79 o 
   9  11  -6       49.44       54.50     12.29 o 
  10  11  -6       10.04        6.29      5.97 o 
  11  11  -6       43.05       70.63      8.94 o 
   0  12  -6      198.43      223.12     15.45 o 
   1  12  -6       52.18       57.42      6.99 o 
   2  12  -6       46.45       42.63      7.25 o 
   3  12  -6      278.55      273.93     11.98 o 
   4  12  -6       25.39       27.63      4.51 o 
   5  12  -6       86.95      103.29      7.28 o 
   6  12  -6       53.55       50.47      6.41 o 
   7  12  -6      160.79      174.96     10.94 o 
   8  12  -6       46.82       68.86     11.94 o 
   9  12  -6       53.03       57.66      9.13 o 
  10  12  -6        4.90       -2.29      4.55 o 
   1  13  -6      280.60      300.23     19.11 o 
   2  13  -6      217.07      209.14     10.99 o 
   3  13  -6       10.11        7.35      3.85 o 
   4  13  -6      109.12      127.91     11.28 o 
   5  13  -6       13.40       13.18      4.52 o 
   6  13  -6       67.27       71.84      7.66 o 
   7  13  -6       13.74       19.55      5.06 o 
   8  13  -6        0.11        4.65      4.80 o 
   0  14  -6      149.80      138.97     13.27 o 
   1  14  -6       24.35       28.90     10.85 o 
   2  14  -6        7.21        9.76      4.06 o 
   3  14  -6      161.40      173.46     22.00 o 
   4  14  -6       20.75       29.67      5.47 o 
   5  14  -6      161.54      166.10     14.41 o 
   6  14  -6      146.33      153.07     11.21 o 
   7  14  -6       15.52       20.01      5.50 o 
   1  15  -6        3.63        0.59      3.78 o 
   2  15  -6       29.73       23.10      6.51 o 
   3  15  -6       10.19       17.55      5.22 o 
   4  15  -6        0.84       -2.58      3.75 o 
   5  15  -6       28.62       36.14      6.88 o 
   2   0  -5      692.79      659.22     24.20 o 
   4   0  -5      311.46      305.41     12.00 o 
   6   0  -5      223.36      226.16      9.45 o 
   8   0  -5      561.12      548.70     27.21 o 
  10   0  -5     1002.48      955.17     45.66 o 
  12   0  -5      194.48      188.72     13.05 o 
  14   0  -5      186.09      167.83     25.63 o 
  16   0  -5      121.53      131.32     23.52 o 
   0   1  -5      671.69      728.94     28.06 o 
   1   1  -5      261.32      244.19      7.72 o 
   2   1  -5       20.74       19.93      2.00 o 
   3   1  -5     1580.50     1635.65     40.86 o 
   4   1  -5     1316.72     1412.34     35.24 o 
   5   1  -5      234.03      224.32      6.67 o 
   6   1  -5      143.35      140.86      4.68 o 
   7   1  -5      107.22      111.49      6.10 o 
   8   1  -5      330.91      326.47     13.25 o 
   9   1  -5      152.82      131.42      7.07 o 
  10   1  -5      871.33      823.80     29.00 o 
  11   1  -5      162.57      156.83      8.04 o 
  12   1  -5      118.91      108.33      6.86 o 
  13   1  -5       86.86       85.91      7.86 o 
  14   1  -5        5.18        1.24      5.55 o 
  15   1  -5        8.70       13.52      7.90 o 
  16   1  -5       48.16       47.07     10.92 o 
   1   2  -5      940.67     1012.94     28.61 o 
   2   2  -5       91.97       86.19      3.51 o 
   3   2  -5     2129.53     2143.12     53.62 o 
   4   2  -5     2295.55     2178.98     54.11 o 
   5   2  -5      964.27      957.48     24.61 o 
   6   2  -5      202.69      208.62      6.47 o 
   7   2  -5       12.34       12.84      3.81 o 
   8   2  -5       13.31        9.17      2.72 o 
   9   2  -5       45.28       41.51      4.09 o 
  10   2  -5       30.42       29.57      3.72 o 
  11   2  -5      145.18      152.51     10.14 o 
  12   2  -5      146.34      159.98      8.50 o 
  13   2  -5      114.49      118.91      9.15 o 
  14   2  -5       48.74       46.87      9.43 o 
  15   2  -5       43.83       44.92      9.92 o 
   0   3  -5     1450.51     1481.48     57.10 o 
   1   3  -5      381.47      430.44     12.03 o 
   2   3  -5      232.03      240.90      8.60 o 
   3   3  -5      334.60      349.68     10.12 o 
   4   3  -5     2362.12     2368.65     67.13 o 
   5   3  -5     1447.94     1394.68     35.38 o 
   6   3  -5      271.16      282.99      9.32 o 
   7   3  -5       58.99       60.74      3.93 o 
   8   3  -5      258.65      254.35     12.12 o 
   9   3  -5       75.37       82.92      7.25 o 
  10   3  -5       82.92       98.82      6.14 o 
  11   3  -5      417.25      392.83     16.00 o 
  12   3  -5        9.16        9.31      3.09 o 
  13   3  -5      111.85      101.09      8.63 o 
  14   3  -5       66.93       85.94     11.91 o 
  15   3  -5       24.44       23.07      8.25 o 
   1   4  -5     1134.79     1161.19     31.07 o 
   2   4  -5      586.90      567.31     15.97 o 
   3   4  -5      392.65      416.56     12.21 o 
   4   4  -5       74.13       76.42      3.47 o 
   5   4  -5      244.37      269.17      8.26 o 
   6   4  -5      517.13      525.50     14.64 o 
   7   4  -5      121.85      120.57      5.50 o 
   8   4  -5      169.72      160.77      8.16 o 
   9   4  -5       68.42       61.49      5.01 o 
  10   4  -5      156.54      131.30      7.33 o 
  11   4  -5        7.72        5.71      3.02 o 
  12   4  -5      143.65      144.35      8.19 o 
  13   4  -5       13.18       15.12      4.63 o 
  14   4  -5       50.29       50.70     10.03 o 
  15   4  -5       37.03       43.48     10.03 o 
   0   5  -5       10.00        6.86      2.60 o 
   1   5  -5      802.64      875.67     24.23 o 
   2   5  -5      228.82      228.13      8.43 o 
   3   5  -5      984.74      978.26     26.58 o 
   4   5  -5     1103.01     1146.75     29.80 o 
   5   5  -5      328.03      340.69     10.11 o 
   6   5  -5      380.08      360.24     12.04 o 
   7   5  -5      195.90      185.40      7.46 o 
   8   5  -5     1001.03      941.16     32.25 o 
   9   5  -5      441.27      439.84     17.34 o 
  10   5  -5       81.11       77.78      5.77 o 
  11   5  -5       24.50       27.63      4.04 o 
  12   5  -5       54.09       52.30      5.12 o 
  13   5  -5      255.36      255.08     15.17 o 
  14   5  -5        2.96        5.87      6.15 o 
  15   5  -5       10.39       14.18      7.90 o 
   1   6  -5     1008.43      987.15     29.40 o 
   2   6  -5      419.09      439.28     13.41 o 
   3   6  -5      432.85      410.41     14.22 o 
   4   6  -5      113.94      112.63      7.70 o 
   5   6  -5      246.52      240.16      8.92 o 
   6   6  -5      141.57      126.72      5.97 o 
   7   6  -5      381.62      377.99     12.97 o 
   8   6  -5       68.22       63.86      4.27 o 
   9   6  -5      279.66      246.99     11.30 o 
  10   6  -5      108.62      101.74      6.68 o 
  11   6  -5       92.61      104.41      6.95 o 
  12   6  -5        1.77       -2.77      2.77 o 
  13   6  -5      127.94      135.05     10.76 o 
  14   6  -5       51.51       56.02     10.88 o 
   0   7  -5      514.00      541.80     23.93 o 
   1   7  -5        5.03        4.38      1.99 o 
   2   7  -5      180.18      164.56      7.05 o 
   3   7  -5      576.16      551.83     16.26 o 
   4   7  -5       82.05       87.90      4.60 o 
   5   7  -5       83.89       89.07      4.61 o 
   6   7  -5       22.67       20.46      2.61 o 
   7   7  -5       79.33       74.66      4.77 o 
   8   7  -5      550.91      564.21     18.48 o 
   9   7  -5      163.76      141.25      8.18 o 
  10   7  -5      238.55      227.19     11.06 o 
  11   7  -5       63.55       70.38      6.01 o 
  12   7  -5      107.47      111.82      7.60 o 
  13   7  -5       12.93        9.61      6.18 o 
  14   7  -5       26.98       26.26      8.77 o 
   1   8  -5     1664.22     1633.04     46.60 o 
   2   8  -5      247.36      234.59      9.28 o 
   3   8  -5      118.37      123.15      7.25 o 
   4   8  -5      235.93      228.32      9.30 o 
   5   8  -5       98.90       96.10      5.04 o 
   6   8  -5      500.71      495.74     17.14 o 
   7   8  -5      405.95      422.89     14.87 o 
   8   8  -5       66.03       65.17      4.78 o 
   9   8  -5      132.64      129.95      7.91 o 
  10   8  -5      116.73      124.03     12.37 o 
  11   8  -5        7.77       11.95      3.86 o 
  12   8  -5      116.99      103.01      9.42 o 
  13   8  -5       48.64       54.14      7.41 o 
  14   8  -5       34.94       34.76     15.10 o 
   0   9  -5      894.14      839.49     36.47 o 
   1   9  -5      445.88      417.22     14.87 o 
   2   9  -5      440.44      378.95     13.59 o 
   3   9  -5      329.63      319.12     12.01 o 
   4   9  -5      122.71      124.71      6.74 o 
   5   9  -5      591.69      558.85     18.69 o 
   6   9  -5      359.80      353.38     23.62 o 
   7   9  -5       29.30       30.68      4.42 o 
   8   9  -5       39.54       45.99      6.59 o 
   9   9  -5       15.47       10.28      3.63 o 
  10   9  -5       35.62       41.22      5.21 o 
  11   9  -5       11.80       15.72      4.13 o 
  12   9  -5       37.46       44.34      7.15 o 
  13   9  -5        9.73       19.62      5.97 o 
   1  10  -5      495.73      445.69     15.69 o 
   2  10  -5       68.94       54.33      4.87 o 
   3  10  -5       76.78       75.96      5.57 o 
   4  10  -5       17.30       10.42      3.15 o 
   5  10  -5      231.39      229.80     10.09 o 
   6  10  -5        6.88        7.60      3.21 o 
   7  10  -5      163.44      180.14     10.13 o 
   8  10  -5        4.26        7.78      3.51 o 
   9  10  -5      267.83      282.16     16.76 o 
  10  10  -5        1.20       -0.14      5.41 o 
  11  10  -5        8.46        3.76      4.23 o 
  12  10  -5        4.98        8.14      6.45 o 
   0  11  -5      472.57      414.02     22.44 o 
   1  11  -5      428.92      389.83     15.25 o 
   2  11  -5      198.22      184.56      9.28 o 
   3  11  -5      314.73      301.02     12.54 o 
   4  11  -5       18.45       15.74      3.59 o 
   5  11  -5       28.15       18.36      3.77 o 
   6  11  -5      207.70      213.75     11.82 o 
   7  11  -5        9.28       16.82      4.19 o 
   8  11  -5      220.60      235.04     12.34 o 
   9  11  -5       52.15       49.97      7.30 o 
  10  11  -5       21.03       26.39     12.64 o 
  11  11  -5       25.64       19.76     10.88 o 
   1  12  -5      100.95      103.27      7.31 o 
   2  12  -5      110.36      100.03      7.15 o 
   3  12  -5        8.70        7.70      3.34 o 
   4  12  -5      175.41      179.46      9.64 o 
   5  12  -5      148.92      161.83     13.98 o 
   6  12  -5       44.55       55.35     11.14 o 
   7  12  -5      214.24      220.39     12.56 o 
   8  12  -5       11.31       17.37      6.00 o 
   9  12  -5      141.35      135.05     12.11 o 
  10  12  -5      106.69       94.37     34.06 o 
   0  13  -5      393.56      421.22     29.84 o 
   1  13  -5       14.06       18.22      4.25 o 
   2  13  -5       62.59       58.55      6.12 o 
   3  13  -5       85.91      100.36      7.53 o 
   4  13  -5       11.35       10.26      3.96 o 
   5  13  -5       64.90       70.76      6.90 o 
   6  13  -5       51.96       47.35      6.61 o 
   7  13  -5       80.90       88.02      8.88 o 
   8  13  -5      157.76      178.17     15.03 o 
   9  13  -5        7.84       21.07     14.40 o 
   1  14  -5       27.66       24.36      4.96 o 
   2  14  -5      203.68      183.78     10.82 o 
   3  14  -5       14.75       11.35      4.15 o 
   4  14  -5      135.01      162.19     10.10 o 
   5  14  -5       36.41       43.80      7.43 o 
   6  14  -5       11.70        7.09      4.57 o 
   7  14  -5       93.49      111.39     15.50 o 
   8  14  -5        1.63        3.91      4.54 o 
   0  15  -5       62.84       89.37     11.66 o 
   1  15  -5       12.59       14.33      4.92 o 
   2  15  -5       31.66       39.51      7.65 o 
   3  15  -5      107.66      109.81      8.94 o 
   4  15  -5       26.57       29.10      6.80 o 
   5  15  -5       96.42       99.81      9.93 o 
   6  15  -5       27.93       36.79      7.22 o 
   1  16  -5      101.98      109.68     11.14 o 
   2  16  -5       80.21       82.38     11.05 o 
   3  16  -5       34.96       36.90      7.48 o 
   0   0  -4     4283.26     4545.19    251.05 o 
   2   0  -4     3798.75     3886.32    132.86 o 
   4   0  -4     3783.12     3995.93    137.56 o 
   6   0  -4      952.91      870.40     42.08 o 
   8   0  -4      147.84      155.28     10.19 o 
  10   0  -4      704.30      724.36     34.81 o 
  12   0  -4       85.33       66.22      7.18 o 
  14   0  -4      231.36      255.61     30.20 o 
  16   0  -4      240.02      245.43     31.60 o 
   1   1  -4      283.42      287.25      8.14 o 
   2   1  -4       19.81       22.06      1.55 o 
   3   1  -4        9.17       10.07      1.22 o 
   4   1  -4      121.33      146.89      4.75 o 
   5   1  -4      846.38      910.90     23.04 o 
   6   1  -4       88.16       98.98      4.14 o 
   7   1  -4      337.41      305.74     12.03 o 
   8   1  -4      322.83      355.88     13.48 o 
   9   1  -4       29.81       36.64      3.59 o 
  10   1  -4      273.85      252.93     10.82 o 
  11   1  -4       45.24       46.81      4.35 o 
  12   1  -4       80.64       63.48      6.54 o 
  13   1  -4       88.68       95.80     14.40 o 
  14   1  -4       53.80       62.53     15.27 o 
  15   1  -4      112.65      111.97     14.24 o 
  16   1  -4       43.56       55.97     11.17 o 
   0   2  -4     1562.46     1494.40     58.72 o 
   1   2  -4      166.52      164.35      5.34 o 
   2   2  -4      208.90      238.84      6.78 o 
   3   2  -4      937.80      881.40     22.80 o 
   4   2  -4     3161.55     3540.35     85.88 o 
   5   2  -4     1638.01     1709.04     42.28 o 
   6   2  -4      133.29      127.26      5.15 o 
   7   2  -4      342.03      362.66     11.36 o 
   8   2  -4      296.14      293.53     11.36 o 
   9   2  -4      120.12      120.08      6.31 o 
  10   2  -4      270.37      272.81     11.66 o 
  11   2  -4      308.40      308.19     15.08 o 
  12   2  -4       41.29       37.39      4.13 o 
  13   2  -4      101.01       79.73     11.29 o 
  14   2  -4       59.45       73.94     10.89 o 
  15   2  -4        0.96        4.56      6.21 o 
  16   2  -4       66.32       80.38     12.65 o 
   1   3  -4     1223.91     1293.52     33.40 o 
   2   3  -4     3723.86     4057.50    106.24 o 
   3   3  -4     1627.14     1759.02     43.34 o 
   4   3  -4      241.04      256.01      7.22 o 
   5   3  -4     1616.91     1679.85     41.41 o 
   6   3  -4      152.75      150.61      5.10 o 
   7   3  -4      545.02      511.88     15.87 o 
   8   3  -4      126.83      131.77      6.83 o 
   9   3  -4      231.74      208.95      9.32 o 
  10   3  -4       20.85       19.46      3.01 o 
  11   3  -4       21.65       22.74      3.38 o 
  12   3  -4       37.55       50.11      4.57 o 
  13   3  -4        3.80        7.36      5.33 o 
  14   3  -4       34.21       39.32     18.08 o 
  15   3  -4       50.04       55.67     10.39 o 
  16   3  -4       21.97       19.11      8.56 o 
   0   4  -4      236.10      279.13     12.52 o 
   1   4  -4       17.84       23.93      1.82 o 
   2   4  -4     1358.32     1455.82     39.26 o 
   3   4  -4      460.10      479.04     14.87 o 
   4   4  -4      400.08      424.34     11.86 o 
   5   4  -4     1745.01     1759.77     43.46 o 
   6   4  -4       10.97       13.46      1.91 o 
   7   4  -4       47.46       38.52      3.01 o 
   8   4  -4      452.85      426.01     13.71 o 
   9   4  -4      196.30      194.19      8.92 o 
  10   4  -4       82.81       82.50      5.62 o 
  11   4  -4       65.46       71.21      5.32 o 
  12   4  -4       19.08       17.06      4.60 o 
  13   4  -4      104.16      103.60      8.55 o 
  14   4  -4       81.02       85.99     23.88 o 
  15   4  -4        2.31        4.21      6.46 o 
   1   5  -4      149.39      146.31      5.20 o 
   2   5  -4      175.54      213.90      7.22 o 
   3   5  -4      344.62      409.62     12.35 o 
   4   5  -4      514.02      501.16     13.90 o 
   5   5  -4       75.12       81.48      3.79 o 
   6   5  -4      268.83      258.18      8.16 o 
   7   5  -4      166.96      140.60      6.16 o 
   8   5  -4      635.61      610.60     19.38 o 
   9   5  -4      806.84      764.36     27.12 o 
  10   5  -4      254.00      264.25     11.64 o 
  11   5  -4       84.00       86.93      5.94 o 
  12   5  -4      221.76      220.52     12.99 o 
  13   5  -4       64.13       61.84      6.90 o 
  14   5  -4       56.23       75.85     11.39 o 
  15   5  -4       70.24       70.91     11.91 o 
   0   6  -4      457.62      493.10     21.56 o 
   1   6  -4      798.89      796.75     21.79 o 
   2   6  -4       32.34       30.72      4.23 o 
   3   6  -4     1142.56     1120.20     30.42 o 
   4   6  -4      214.33      223.10      7.87 o 
   5   6  -4     1564.59     1521.44     38.32 o 
   6   6  -4      127.52      124.52      5.34 o 
   7   6  -4       15.85       16.03      2.65 o 
   8   6  -4      314.71      305.37     11.21 o 
   9   6  -4      295.52      295.05     12.53 o 
  10   6  -4      171.51      177.81      8.66 o 
  11   6  -4      150.50      152.40      8.31 o 
  12   6  -4        1.66        5.96      3.81 o 
  13   6  -4       62.12       58.97      7.28 o 
  14   6  -4       29.37       35.21      8.26 o 
  15   6  -4       10.76       15.48      7.28 o 
   1   7  -4      208.39      222.07      7.78 o 
   2   7  -4      178.56      191.73      7.20 o 
   3   7  -4      146.43      149.27      5.53 o 
   4   7  -4     1168.61     1084.02     30.60 o 
   5   7  -4       83.54       97.64      4.75 o 
   6   7  -4       26.63       33.79      3.14 o 
   7   7  -4       26.31       25.43      3.14 o 
   8   7  -4       78.98       70.53      4.72 o 
   9   7  -4      398.51      368.99     14.86 o 
  10   7  -4       31.15       30.58      4.15 o 
  11   7  -4       28.68       34.38      5.90 o 
  12   7  -4      215.04      229.60     12.86 o 
  13   7  -4       18.06       25.61      5.47 o 
  14   7  -4      169.05      167.52     15.40 o 
   0   8  -4      189.58      183.23     11.25 o 
   1   8  -4      392.47      350.37     12.66 o 
   2   8  -4      358.20      329.81     10.84 o 
   3   8  -4      356.17      331.28     11.01 o 
   4   8  -4      133.86      126.18      5.91 o 
   5   8  -4      425.07      387.42     13.11 o 
   6   8  -4      129.15      125.27      7.25 o 
   7   8  -4      285.53      275.68     10.55 o 
   8   8  -4      136.87      128.95      7.08 o 
   9   8  -4      148.36      141.89      8.06 o 
  10   8  -4      300.89      292.31     13.73 o 
  11   8  -4      386.20      388.13     17.03 o 
  12   8  -4       47.50       61.38      7.38 o 
  13   8  -4       69.43       82.24      8.67 o 
  14   8  -4      174.75      239.11     31.25 o 
   1   9  -4      395.99      398.41     15.91 o 
   2   9  -4      536.66      494.61     17.01 o 
   3   9  -4      315.46      297.66     11.52 o 
   4   9  -4      460.91      444.10     15.26 o 
   5   9  -4      153.03      136.99      6.73 o 
   6   9  -4      445.76      416.89     15.86 o 
   7   9  -4       19.36       23.09      4.51 o 
   8   9  -4        7.40        3.90      2.57 o 
   9   9  -4       77.00       75.60      6.24 o 
  10   9  -4      440.56      447.87     18.24 o 
  11   9  -4       38.22       41.48      5.22 o 
  12   9  -4      188.61      205.06     13.66 o 
  13   9  -4       32.51       31.83      6.68 o 
   0  10  -4     1035.69     1015.52     44.06 o 
   1  10  -4       39.68       43.14      4.65 o 
   2  10  -4       53.51       45.07      4.72 o 
   3  10  -4      810.14      771.59     24.83 o 
   4  10  -4      133.55      123.73      8.00 o 
   5  10  -4      115.85      103.85      6.74 o 
   6  10  -4       55.53       55.66      5.85 o 
   7  10  -4       49.24       65.89      6.34 o 
   8  10  -4        0.69        0.15      2.96 o 
   9  10  -4      142.52      151.13      8.19 o 
  10  10  -4        8.81        5.33      3.57 o 
  11  10  -4       69.05       84.32      7.17 o 
  12  10  -4       54.00       63.61      8.17 o 
  13  10  -4      152.29      160.33     12.84 o 
   1  11  -4      385.38      342.75     13.99 o 
   2  11  -4      633.10      575.03     19.99 o 
   3  11  -4      285.84      277.58     11.91 o 
   4  11  -4      277.66      259.53     11.54 o 
   5  11  -4       35.94       39.33      4.90 o 
   6  11  -4      274.47      273.76     20.83 o 
   7  11  -4      138.78      115.96     14.42 o 
   8  11  -4       17.09       22.27      4.78 o 
   9  11  -4        0.52        5.02      3.61 o 
  10  11  -4      126.55      151.60     11.95 o 
  11  11  -4        8.95       -3.81      8.25 o 
  12  11  -4      116.29      103.23     15.80 o 
   0  12  -4      565.69      568.39     28.67 o 
   1  12  -4       89.09      105.64      7.47 o 
   2  12  -4      168.00      176.35     13.08 o 
   3  12  -4      184.22      163.20      9.33 o 
   4  12  -4       32.71       46.35      5.52 o 
   5  12  -4      255.00      262.74     14.01 o 
   6  12  -4       74.82       80.41      7.62 o 
   7  12  -4       49.26       67.86     13.43 o 
   8  12  -4      128.09      137.06     10.23 o 
   9  12  -4       15.69       19.19      5.18 o 
  10  12  -4       43.05       57.68      8.40 o 
  11  12  -4      155.16      151.33     20.01 o 
   1  13  -4      288.21      297.29     14.75 o 
   2  13  -4       34.04       45.27      8.92 o 
   3  13  -4       74.20       66.83      6.65 o 
   4  13  -4      225.01      201.55     11.25 o 
   5  13  -4      149.42      147.53     10.62 o 
   6  13  -4      110.83      112.25     16.03 o 
   7  13  -4      144.95      175.24     15.88 o 
   8  13  -4       27.56       34.04      7.95 o 
   9  13  -4        5.63       10.43      4.75 o 
  10  13  -4       71.07       80.00     10.19 o 
   0  14  -4       42.55       49.23      9.18 o 
   1  14  -4       59.65       67.92      7.10 o 
   2  14  -4       67.79       52.24      6.57 o 
   3  14  -4      135.38      132.90      9.52 o 
   4  14  -4       32.77       40.80      6.74 o 
   5  14  -4       50.08       57.90      7.71 o 
   6  14  -4      144.11      156.33     21.33 o 
   7  14  -4       22.57       14.44      5.31 o 
   8  14  -4      148.13      149.37     11.40 o 
   9  14  -4       32.86       16.07      7.32 o 
   1  15  -4      169.77      186.28     12.52 o 
   2  15  -4        5.19        5.05      4.08 o 
   3  15  -4       19.88       13.68      5.25 o 
   4  15  -4      122.35      126.56     15.18 o 
   5  15  -4       25.83       36.14      7.04 o 
   6  15  -4        2.26        8.21      5.16 o 
   7  15  -4      104.59      112.66     10.62 o 
   0  16  -4      197.84      219.46     18.98 o 
   1  16  -4       41.96       54.29      7.44 o 
   2  16  -4       64.22       80.49     10.05 o 
   3  16  -4       47.76       51.57      8.15 o 
   4  16  -4       32.94       39.72      7.85 o 
   2   0  -3     3760.84     4087.40    140.08 o 
   4   0  -3      461.06      488.52     17.95 o 
   6   0  -3       43.27       58.83      5.26 o 
   8   0  -3      495.78      527.13     25.92 o 
  10   0  -3      691.78      626.12     30.59 o 
  12   0  -3     1005.24     1064.54     50.47 o 
  14   0  -3        6.43       -2.81      5.97 o 
  16   0  -3        9.07        2.81      9.13 o 
   0   1  -3     1263.08     1332.35     53.50 o 
   1   1  -3     3157.33     3132.36     77.58 o 
   2   1  -3     3234.07     3469.30     84.99 o 
   3   1  -3     1369.12     1358.14     33.96 o 
   4   1  -3     1012.49     1039.91     25.91 o 
   5   1  -3      935.94      919.78     25.95 o 
   6   1  -3      238.30      268.00      8.27 o 
   7   1  -3      308.83      330.82     12.38 o 
   8   1  -3       96.70       86.67      4.94 o 
   9   1  -3       77.08       74.50      4.54 o 
  10   1  -3      452.36      457.00     16.74 o 
  11   1  -3      499.17      495.98     18.26 o 
  12   1  -3      212.14      187.31     10.89 o 
  13   1  -3       54.04       61.38     11.06 o 
  14   1  -3       56.39       56.95     10.01 o 
  15   1  -3        1.39        1.40     11.59 o 
  16   1  -3        0.74        3.62      6.19 o 
   1   2  -3     2442.11     2529.84     65.18 o 
   2   2  -3     4467.81     4589.02    112.87 o 
   3   2  -3     1574.83     1752.36     42.81 o 
   4   2  -3      674.64      717.71     18.42 o 
   5   2  -3     1151.37     1208.53     29.94 o 
   6   2  -3      191.53      198.00      6.79 o 
   7   2  -3      206.46      249.57      8.29 o 
   8   2  -3      200.75      204.76      7.28 o 
   9   2  -3       21.95       23.73      3.04 o 
  10   2  -3       52.71       43.06      3.94 o 
  11   2  -3      156.09      163.87      7.81 o 
  12   2  -3      157.84      171.15     10.17 o 
  13   2  -3       94.56       93.99     11.54 o 
  14   2  -3      106.65      104.99     12.88 o 
  15   2  -3      198.87      207.51     27.74 o 
  16   2  -3       16.95       12.32      9.30 o 
   0   3  -3       93.71      145.41      7.30 o 
   1   3  -3     1159.53     1209.55     36.37 o 
   2   3  -3     2632.34     2660.94     65.51 o 
   3   3  -3      966.65     1000.36     25.37 o 
   4   3  -3      975.71     1089.95     27.57 o 
   5   3  -3      983.82     1028.21     26.33 o 
   6   3  -3      198.37      216.34      7.48 o 
   7   3  -3       36.05       34.17      3.75 o 
   8   3  -3       34.44       32.73      2.69 o 
   9   3  -3      301.07      303.58     12.06 o 
  10   3  -3       43.05       46.20      4.19 o 
  11   3  -3       27.81       18.97      3.14 o 
  12   3  -3       47.38       44.33      5.25 o 
  13   3  -3      175.31      174.14     23.17 o 
  14   3  -3       91.87       81.00     11.53 o 
  15   3  -3       33.41       26.28      8.07 o 
  16   3  -3      165.20      197.33     28.44 o 
   1   4  -3      232.79      216.44      7.95 o 
   2   4  -3      440.83      443.52     12.31 o 
   3   4  -3       34.35       32.65      2.11 o 
   4   4  -3      983.88     1005.59     25.65 o 
   5   4  -3      940.59      964.29     24.91 o 
   6   4  -3      590.65      599.44     18.49 o 
   7   4  -3      481.96      442.76     14.11 o 
   8   4  -3       38.01       36.22      3.03 o 
   9   4  -3      320.53      345.73     13.45 o 
  10   4  -3      570.35      546.96     20.37 o 
  11   4  -3      224.41      218.16      9.89 o 
  12   4  -3      108.61      112.62      8.69 o 
  13   4  -3        3.73        7.50      5.58 o 
  14   4  -3       10.92        6.85      6.21 o 
  15   4  -3       32.82       21.94      7.94 o 
  16   4  -3      103.42       97.01     20.25 o 
   0   5  -3     1776.69     1812.31     69.63 o 
   1   5  -3      310.30      321.76      9.71 o 
   2   5  -3       78.63       69.36      4.55 o 
   3   5  -3     1052.44     1122.89     28.77 o 
   4   5  -3       40.89       43.83      2.74 o 
   5   5  -3      234.19      233.20      7.71 o 
   6   5  -3      203.69      194.07      7.52 o 
   7   5  -3      701.29      670.92     20.76 o 
   8   5  -3      601.28      557.18     17.64 o 
   9   5  -3       38.77       42.45      4.01 o 
  10   5  -3      192.84      180.03      8.63 o 
  11   5  -3      190.91      210.75      9.52 o 
  12   5  -3      127.59      115.38      8.95 o 
  13   5  -3       36.12       42.35      8.68 o 
  14   5  -3       51.03       68.50     20.27 o 
  15   5  -3       77.80       84.03     11.33 o 
   1   6  -3       83.62       76.52      3.72 o 
   2   6  -3      202.40      215.20      6.74 o 
   3   6  -3     1521.06     1675.92     41.79 o 
   4   6  -3      148.33      163.89      6.92 o 
   5   6  -3       24.36       28.95      2.59 o 
   6   6  -3        2.57       27.33      4.73 o 
   7   6  -3      848.23      794.28     24.11 o 
   8   6  -3      476.95      485.92     15.84 o 
   9   6  -3      680.73      640.79     20.06 o 
  10   6  -3       79.63       73.53      5.53 o 
  11   6  -3       27.73       29.77      3.83 o 
  12   6  -3      101.76      116.13      8.59 o 
  13   6  -3       27.21       27.56      7.22 o 
  14   6  -3       29.27       32.96      7.92 o 
  15   6  -3       65.33       58.44     10.33 o 
   0   7  -3     2184.41     2152.12     76.73 o 
   1   7  -3      404.15      390.90     12.38 o 
   2   7  -3     2192.78     2172.39     58.40 o 
   3   7  -3      386.51      384.55     11.14 o 
   4   7  -3      190.93      196.71      7.07 o 
   5   7  -3       12.59       10.86      2.10 o 
   6   7  -3      516.37      487.42     14.97 o 
   7   7  -3      731.12      695.18     20.56 o 
   8   7  -3      287.81      291.62     10.26 o 
   9   7  -3       53.08       55.48      4.18 o 
  10   7  -3       68.78       80.03      5.50 o 
  11   7  -3      195.72      206.03      9.46 o 
  12   7  -3       29.70       33.45      5.58 o 
  13   7  -3        8.97       10.21      5.83 o 
  14   7  -3      126.97      139.39     14.05 o 
  15   7  -3        2.26        1.56      5.91 o 
   1   8  -3     1573.21     1527.00     39.13 o 
   2   8  -3      252.57      248.86      8.29 o 
   3   8  -3      102.84       98.28      4.58 o 
   4   8  -3       32.09       33.11      3.05 o 
   5   8  -3      167.98      191.68      7.32 o 
   6   8  -3       99.48       91.73      5.26 o 
   7   8  -3      327.87      304.76     10.63 o 
   8   8  -3     1019.49     1004.42     28.57 o 
   9   8  -3       75.69       75.27      4.96 o 
  10   8  -3       81.12       63.00      5.29 o 
  11   8  -3        1.11        1.19      3.42 o 
  12   8  -3       17.93       21.55      5.12 o 
  13   8  -3       66.41       77.16     14.88 o 
  14   8  -3       44.08       39.88     10.71 o 
   0   9  -3      203.57      217.38     13.02 o 
   1   9  -3      152.46      142.52      6.72 o 
   2   9  -3      394.60      389.46     12.98 o 
   3   9  -3      602.11      570.91     18.23 o 
   4   9  -3      109.04      104.41      5.80 o 
   5   9  -3       97.62       92.95      6.07 o 
   6   9  -3      178.97      190.94      9.16 o 
   7   9  -3      153.51      160.98      7.79 o 
   8   9  -3      306.39      293.09     11.64 o 
   9   9  -3       75.94       81.00      5.66 o 
  10   9  -3       40.22       44.79      5.13 o 
  11   9  -3       61.13       52.35      9.34 o 
  12   9  -3       42.04       42.34      6.76 o 
  13   9  -3        2.56       11.94      7.07 o 
  14   9  -3      152.13      172.21     18.12 o 
   1  10  -3      729.45      632.19     21.15 o 
   2  10  -3       50.64       51.21      5.78 o 
   3  10  -3     1156.71     1083.63     32.76 o 
   4  10  -3       84.41       74.42      5.20 o 
   5  10  -3      100.72      102.26      6.62 o 
   6  10  -3      173.07      155.13      8.48 o 
   7  10  -3      394.70      402.33     16.02 o 
   8  10  -3       13.78       18.36      3.67 o 
   9  10  -3      209.51      240.99     10.63 o 
  10  10  -3       13.06       14.74      4.09 o 
  11  10  -3       16.92       13.43      5.12 o 
  12  10  -3       56.98       59.64      8.05 o 
  13  10  -3       50.43       69.79     11.91 o 
   0  11  -3      895.01      808.51     38.21 o 
   1  11  -3       39.40       37.14      4.90 o 
   2  11  -3       24.72        9.89      4.81 o 
   3  11  -3      709.33      655.22     22.24 o 
   4  11  -3       27.26       27.82      4.48 o 
   5  11  -3       57.49       54.41      6.34 o 
   6  11  -3      155.93      171.91     17.41 o 
   7  11  -3        5.81       15.62      4.76 o 
   8  11  -3      312.14      339.24     16.45 o 
   9  11  -3      102.92      116.53      9.98 o 
  10  11  -3      104.16      100.33      7.78 o 
  11  11  -3       44.32       30.19      6.99 o 
  12  11  -3       32.18       36.72      7.38 o 
   1  12  -3      221.35      227.63     11.38 o 
   2  12  -3      334.64      319.13     13.80 o 
   3  12  -3       29.59       33.11      5.10 o 
   4  12  -3       23.33       39.85      6.83 o 
   5  12  -3      318.44      328.77     31.42 o 
   6  12  -3        4.07       21.41      4.75 o 
   7  12  -3      217.72      236.00     22.50 o 
   8  12  -3       89.33       86.13      8.18 o 
   9  12  -3       29.88       24.23      5.41 o 
  10  12  -3      167.44      202.17     24.23 o 
  11  12  -3       21.42       24.58     10.53 o 
   0  13  -3      109.22       97.20     14.75 o 
   1  13  -3      143.21      138.37      9.25 o 
   2  13  -3       37.03       23.99      5.00 o 
   3  13  -3       64.95       61.22      9.11 o 
   4  13  -3       33.40       30.83      6.06 o 
   5  13  -3      395.61      413.36     19.61 o 
   6  13  -3      288.74      294.55     16.02 o 
   7  13  -3        7.37        6.68      4.24 o 
   8  13  -3      225.48      238.94     13.76 o 
   9  13  -3       11.22       24.11      8.50 o 
  10  13  -3      157.22      180.47     21.42 o 
   1  14  -3      327.02      348.91     16.28 o 
   2  14  -3       34.96       53.83      6.73 o 
   3  14  -3       26.87       25.81      6.17 o 
   4  14  -3      156.52      155.98     11.92 o 
   5  14  -3       99.46       95.32     12.20 o 
   6  14  -3       67.13       62.30      8.20 o 
   7  14  -3       24.21       30.58      6.52 o 
   8  14  -3       24.04       24.69      5.97 o 
   9  14  -3      208.24      226.80     14.82 o 
   0  15  -3      120.08      132.35     14.52 o 
   1  15  -3       41.85       30.94      8.77 o 
   2  15  -3      134.63      123.64     14.33 o 
   3  15  -3      117.78      160.04     13.42 o 
   4  15  -3       25.63       37.58      7.34 o 
   5  15  -3       85.37       86.23     12.79 o 
   6  15  -3       55.40       54.76      8.21 o 
   7  15  -3       17.25       10.60      5.49 o 
   1  16  -3       54.48       51.76      9.55 o 
   2  16  -3       39.32       41.57      9.65 o 
   3  16  -3       10.93       14.41      6.03 o 
   4  16  -3      405.76      458.55     39.97 o 
   5  16  -3       34.05       29.59      7.32 o 
   0  17  -3       56.09       81.81     17.91 o 
   1  17  -3       12.43       19.10     20.19 o 
   0   0  -2     1645.94     1596.52     89.89 o 
   2   0  -2    40294.51    34745.47   1181.89 o 
   4   0  -2      231.85      234.69     12.01 o 
   6   0  -2     6344.40     6734.32    298.55 o 
   8   0  -2      679.53      630.73     30.40 o 
  10   0  -2      114.21      135.65      8.93 o 
  12   0  -2      134.95      138.34     19.31 o 
  14   0  -2      148.10      122.19     19.66 o 
  16   0  -2       25.68       41.08     14.04 o 
   1   1  -2     6600.69     6791.47    166.81 o 
   2   1  -2    10068.69    10878.15    263.04 o 
   3   1  -2     2681.10     2779.25     67.39 o 
   4   1  -2     3504.87     3854.71    103.95 o 
   5   1  -2       60.45       65.41      2.83 o 
   6   1  -2      205.21      223.70      7.23 o 
   7   1  -2      484.27      433.67     12.76 o 
   8   1  -2       73.28       71.58      3.31 o 
   9   1  -2      658.92      687.50     23.31 o 
  10   1  -2       60.43       61.84      4.75 o 
  11   1  -2      136.84      145.12      6.89 o 
  12   1  -2      242.98      242.11     20.72 o 
  13   1  -2      190.66      163.58     15.64 o 
  14   1  -2        1.04        3.32      4.89 o 
  15   1  -2      289.85      298.54     23.45 o 
  16   1  -2       39.66       44.88     10.05 o 
   0   2  -2     1636.87     1633.04     59.06 o 
   1   2  -2     4408.95     4467.40    108.52 o 
   2   2  -2     3511.23     3809.65     92.84 o 
   3   2  -2     5793.06     5968.07    144.66 o 
   4   2  -2     1366.63     1439.83     36.03 o 
   5   2  -2     1711.09     1790.65     49.63 o 
   6   2  -2     1336.83     1352.24     43.01 o 
   7   2  -2      684.51      688.51     23.61 o 
   8   2  -2      818.75      820.22     27.56 o 
   9   2  -2      166.19      170.08      8.26 o 
  10   2  -2      654.09      672.02     23.22 o 
  11   2  -2       75.70       83.13      5.18 o 
  12   2  -2      111.85      116.26     12.04 o 
  13   2  -2       16.44       12.58      5.99 o 
  14   2  -2      173.39      182.37     17.37 o 
  15   2  -2      121.81      131.66     15.02 o 
  16   2  -2      180.14      218.40     29.14 o 
   1   3  -2     4276.76     4183.61    107.14 o 
   2   3  -2      978.28     1024.30     25.83 o 
   3   3  -2      798.95      859.17     22.19 o 
   4   3  -2     1902.40     1980.43     45.98 o 
   5   3  -2      108.87      109.72      4.59 o 
   6   3  -2      422.79      490.77     14.52 o 
   7   3  -2     1223.06     1214.22     34.89 o 
   8   3  -2       33.94       32.02      2.83 o 
   9   3  -2      308.29      304.15     10.33 o 
  10   3  -2       31.00       31.92      3.36 o 
  11   3  -2      333.36      326.28     12.80 o 
  12   3  -2      149.51      157.83     20.89 o 
  13   3  -2       45.95       36.16      7.93 o 
  14   3  -2       34.21       33.21      8.07 o 
  15   3  -2      276.94      289.83     21.48 o 
  16   3  -2       42.96       37.65      9.16 o 
   0   4  -2     1263.28     1253.06     44.05 o 
   1   4  -2      710.93      750.17     17.09 o 
   2   4  -2      227.03      215.88      6.81 o 
   3   4  -2     1092.48     1118.82     26.54 o 
   4   4  -2      458.01      529.82     13.26 o 
   5   4  -2      228.62      280.00     13.21 o 
   6   4  -2      416.40      396.33     12.65 o 
   7   4  -2      123.19      126.95      5.58 o 
   8   4  -2      882.59      849.34     26.00 o 
   9   4  -2      134.84      139.05      6.21 o 
  10   4  -2      650.34      615.81     19.60 o 
  11   4  -2      554.20      532.87     20.25 o 
  12   4  -2       59.62       59.90      9.15 o 
  13   4  -2       40.26       50.83      8.93 o 
  14   4  -2        4.51        2.51      4.87 o 
  15   4  -2       53.35       48.79      9.16 o 
  16   4  -2       61.71       67.09     10.92 o 
   1   5  -2      617.52      661.51     17.66 o 
   2   5  -2     1811.78     1857.47     41.73 o 
   3   5  -2      579.47      622.10     14.41 o 
   4   5  -2     1873.63     1992.54     50.58 o 
   5   5  -2      648.32      695.81     20.66 o 
   6   5  -2     1221.62     1310.22     38.20 o 
   7   5  -2     1055.35     1051.65     31.42 o 
   8   5  -2      253.21      240.38      8.87 o 
   9   5  -2       58.68       54.35      3.87 o 
  10   5  -2      794.94      753.94     23.80 o 
  11   5  -2       81.15       92.32      6.08 o 
  12   5  -2       16.62       22.25      5.74 o 
  13   5  -2      106.36       97.05     15.92 o 
  14   5  -2       45.61       52.78      9.01 o 
  15   5  -2       44.50       40.80      8.84 o 
  16   5  -2      111.31      133.66     14.59 o 
   0   6  -2      873.76      895.16     32.85 o 
   1   6  -2      115.72      110.69      4.52 o 
   2   6  -2     1858.75     2023.12     49.86 o 
   3   6  -2     2682.23     2690.77     60.81 o 
   4   6  -2       30.28       40.23      2.52 o 
   5   6  -2     1043.90     1046.20     27.82 o 
   6   6  -2      267.82      275.45      9.22 o 
   7   6  -2      245.74      250.69      8.70 o 
   8   6  -2      543.90      502.69     15.24 o 
   9   6  -2       90.57       91.78      7.56 o 
  10   6  -2      180.92      199.29      7.79 o 
  11   6  -2      170.27      161.18      8.40 o 
  12   6  -2       18.72       17.98      3.84 o 
  13   6  -2      193.15      185.11     15.23 o 
  14   6  -2      112.80      124.79     12.77 o 
  15   6  -2        1.61        0.29      5.89 o 
   1   7  -2      752.14      791.34     21.17 o 
   2   7  -2      233.59      219.39      6.18 o 
   3   7  -2       51.97       64.08      3.80 o 
   4   7  -2      856.43      850.89     20.95 o 
   5   7  -2      154.58      152.53      6.12 o 
   6   7  -2       62.06       53.78      3.57 o 
   7   7  -2       85.93       87.54      4.70 o 
   8   7  -2       93.49       98.57      5.20 o 
   9   7  -2      202.08      211.83      8.26 o 
  10   7  -2      302.24      289.96     10.40 o 
  11   7  -2       33.41       27.47      4.14 o 
  12   7  -2      255.52      249.21     11.67 o 
  13   7  -2       14.91       12.16      6.08 o 
  14   7  -2       46.09       30.21     10.18 o 
  15   7  -2       51.46       43.01      9.12 o 
   0   8  -2      361.18      342.49     15.46 o 
   1   8  -2       62.59       68.66      4.16 o 
   2   8  -2      124.04      114.81      5.42 o 
   3   8  -2       43.55       47.01      2.76 o 
   4   8  -2      184.91      191.22      6.39 o 
   5   8  -2      709.02      652.12     18.73 o 
   6   8  -2      122.56      122.91      5.59 o 
   7   8  -2      461.58      466.29     14.76 o 
   8   8  -2      592.70      590.55     18.23 o 
   9   8  -2       71.71       80.22      6.25 o 
  10   8  -2       66.03       78.46      6.15 o 
  11   8  -2      595.54      573.65     21.28 o 
  12   8  -2       62.09       58.85      5.70 o 
  13   8  -2       92.71      110.07     12.02 o 
  14   8  -2       90.79       88.34     11.56 o 
  15   8  -2       36.73       13.69     11.59 o 
   1   9  -2       88.04       95.88      5.63 o 
   2   9  -2      634.68      653.55     18.75 o 
   3   9  -2       82.24       85.70      4.19 o 
   4   9  -2     1186.06     1136.78     30.11 o 
   5   9  -2       62.67       62.73      3.94 o 
   6   9  -2      338.30      325.05     11.71 o 
   7   9  -2       32.88       32.02      3.37 o 
   8   9  -2       52.83       55.94      4.19 o 
   9   9  -2      311.56      303.53     11.11 o 
  10   9  -2      125.73      133.18      6.82 o 
  11   9  -2       51.75       46.35      5.31 o 
  12   9  -2      276.02      278.02     14.07 o 
  13   9  -2        5.65       -3.03      5.83 o 
  14   9  -2       11.75       11.17      7.40 o 
   0  10  -2      713.13      721.12     29.14 o 
   1  10  -2      474.07      471.27     15.62 o 
   2  10  -2       44.83       41.73      4.89 o 
   3  10  -2      869.08      799.96     26.56 o 
   4  10  -2       25.16       21.12      4.05 o 
   5  10  -2      286.75      280.95     12.63 o 
   6  10  -2      122.14      128.14      7.84 o 
   7  10  -2      483.16      470.81     26.25 o 
   8  10  -2       29.00       26.44      4.03 o 
   9  10  -2      111.12      112.44      7.00 o 
  10  10  -2       29.26       28.70      4.27 o 
  11  10  -2      141.21      147.07     11.71 o 
  12  10  -2       55.54       59.15      8.21 o 
  13  10  -2       25.62       20.68     10.36 o 
   1  11  -2      581.74      560.87     20.14 o 
   2  11  -2      388.52      346.40     14.61 o 
   3  11  -2      322.43      300.61     15.11 o 
   4  11  -2      127.48      144.01      9.17 o 
   5  11  -2      328.97      338.07     14.34 o 
   6  11  -2        9.06       16.21      4.11 o 
   7  11  -2       12.28       14.49      3.94 o 
   8  11  -2       35.20       38.05      6.03 o 
   9  11  -2      106.43      126.45      7.83 o 
  10  11  -2      203.39      199.64     11.89 o 
  11  11  -2       16.68       15.13      6.04 o 
  12  11  -2      101.44      105.31     10.64 o 
  13  11  -2       27.59       23.04      9.04 o 
   0  12  -2       80.48       88.26     14.22 o 
   1  12  -2        0.98       -0.12      3.12 o 
   2  12  -2      396.41      368.36     20.78 o 
   3  12  -2      316.17      310.39     16.19 o 
   4  12  -2       49.28       51.93      6.87 o 
   5  12  -2      394.63      404.16     43.70 o 
   6  12  -2       45.47       44.40      7.74 o 
   7  12  -2       64.02       63.10      7.41 o 
   8  12  -2       31.27       42.67      6.43 o 
   9  12  -2       29.96       20.10      4.93 o 
  10  12  -2       67.75       69.89      8.74 o 
  11  12  -2      175.63      200.42     17.75 o 
  12  12  -2        4.65        9.11      7.34 o 
   1  13  -2       58.33       47.06      6.30 o 
   2  13  -2       26.05       20.00     10.01 o 
   3  13  -2       87.80      100.65     18.10 o 
   4  13  -2      120.09      122.41     16.09 o 
   5  13  -2      155.93      179.22     12.79 o 
   6  13  -2       55.19       64.66      7.97 o 
   7  13  -2      274.37      269.57     29.69 o 
   8  13  -2       40.74       56.41      7.63 o 
   9  13  -2       19.44       14.60      8.24 o 
  10  13  -2       51.83       47.42     19.14 o 
  11  13  -2        1.12        6.32     10.18 o 
   0  14  -2       59.67       43.90      8.94 o 
   1  14  -2       24.45       14.11      5.58 o 
   2  14  -2       17.33       11.22      5.96 o 
   3  14  -2       34.11       35.19     11.98 o 
   4  14  -2       40.52       58.83      8.18 o 
   5  14  -2       65.13       77.07      8.87 o 
   6  14  -2       98.39      101.89     11.24 o 
   7  14  -2       70.75       61.35      8.32 o 
   8  14  -2      219.69      263.97     26.67 o 
   9  14  -2       32.30       42.80      8.18 o 
   1  15  -2      122.72      145.52     12.37 o 
   2  15  -2      103.69       92.35     10.33 o 
   3  15  -2       71.08       69.96      9.37 o 
   4  15  -2       96.41      112.73     11.04 o 
   5  15  -2      130.43      164.05     30.27 o 
   6  15  -2       81.23       74.36      9.46 o 
   7  15  -2      169.89      183.19     13.91 o 
   8  15  -2       10.40       15.10      5.79 o 
   0  16  -2      196.74      188.20     25.63 o 
   1  16  -2        1.72        5.27      6.46 o 
   2  16  -2       26.73       37.01      7.65 o 
   3  16  -2       28.58       35.88      7.76 o 
   4  16  -2       14.82       14.00      6.55 o 
   5  16  -2       12.15        1.50      5.69 o 
   6  16  -2       51.22       58.60      9.94 o 
   1  17  -2       82.74       81.89     12.95 o 
   2  17  -2       15.61       34.06      9.68 o 
   3  17  -2        1.70        2.46      6.95 o 
   2   0  -1      376.08      381.12     17.54 o 
   4   0  -1     1930.17     1925.09     58.42 o 
   6   0  -1     4649.46     5005.95    179.36 o 
   8   0  -1      530.81      522.38     21.26 o 
  10   0  -1      293.14      270.06     14.94 o 
  12   0  -1     1158.67     1165.70     91.64 o 
  14   0  -1      115.43       97.96     17.56 o 
  16   0  -1       78.15       82.86     17.56 o 
   0   1  -1     8534.64     9276.37    436.26 o 
   1   1  -1     1366.73     1409.71     32.66 o 
   2   1  -1     1734.12     1759.13     44.11 o 
   3   1  -1     4745.64     4799.40    134.13 o 
   4   1  -1       56.44       49.04      2.41 o 
   5   1  -1     1416.96     1455.88     44.71 o 
   6   1  -1        0.44        0.82      1.18 o 
   7   1  -1      133.32      137.08      5.33 o 
   8   1  -1       89.54       98.15      4.50 o 
   9   1  -1      791.71      755.73     22.69 o 
  10   1  -1        1.12        1.32      1.83 o 
  11   1  -1      598.10      561.17     26.19 o 
  12   1  -1      266.22      257.06     19.99 o 
  13   1  -1      501.07      507.36     33.27 o 
  14   1  -1      122.92      109.84     13.03 o 
  15   1  -1       43.70       52.31      9.80 o 
  16   1  -1       15.84       13.27      6.90 o 
  17   1  -1       52.70       39.60     12.84 o 
   1   2  -1     5820.31     6110.32    132.83 o 
   2   2  -1     6234.90     6510.62    159.84 o 
   3   2  -1       35.17       36.30      1.93 o 
   4   2  -1     4363.82     4432.60    123.81 o 
   5   2  -1       73.65       90.43      3.79 o 
   6   2  -1      542.94      512.32     15.43 o 
   7   2  -1       18.77       13.60      2.80 o 
   8   2  -1      161.97      175.04      6.70 o 
   9   2  -1       97.50      107.11      5.02 o 
  10   2  -1      723.97      692.31     20.91 o 
  11   2  -1      175.20      168.53      9.73 o 
  12   2  -1      324.11      306.78     17.55 o 
  13   2  -1      446.34      401.61     29.17 o 
  14   2  -1       98.98       85.73     11.66 o 
  15   2  -1       58.64       80.30     10.57 o 
  16   2  -1        2.27       -1.38      5.49 o 
   0   3  -1     9556.71     9560.37    315.38 o 
   1   3  -1     2341.72     2512.23     60.67 o 
   2   3  -1     4017.61     4210.78    104.99 o 
   3   3  -1     1856.56     2004.40     57.39 o 
   4   3  -1      817.66      807.68     23.36 o 
   5   3  -1     1465.34     1483.32     42.09 o 
   6   3  -1      752.60      814.45     23.23 o 
   7   3  -1      248.36      272.26      9.10 o 
   8   3  -1     1029.10     1066.54     31.19 o 
   9   3  -1      270.73      261.39      9.24 o 
  10   3  -1      198.12      196.37      7.75 o 
  11   3  -1     1168.04     1191.50     46.22 o 
  12   3  -1      159.79      162.35     11.21 o 
  13   3  -1       77.96       73.84      8.39 o 
  14   3  -1      299.70      295.93     20.52 o 
  15   3  -1       11.58        9.57      6.13 o 
  16   3  -1       45.21       56.40      9.93 o 
   1   4  -1      370.72      333.20      8.89 o 
   2   4  -1     2636.15     2697.98     61.90 o 
   3   4  -1      972.80     1012.47     26.41 o 
   4   4  -1     1716.55     1707.02     44.94 o 
   5   4  -1       81.22       94.54      4.08 o 
   6   4  -1      461.14      438.54     13.82 o 
   7   4  -1      493.23      524.75     15.90 o 
   8   4  -1      213.75      185.76      7.20 o 
   9   4  -1      279.47      287.36     10.05 o 
  10   4  -1      535.62      499.26     15.54 o 
  11   4  -1       88.45       89.04      6.90 o 
  12   4  -1      172.76      154.72     10.53 o 
  13   4  -1       28.02       23.31      5.25 o 
  14   4  -1       21.58       27.40      5.72 o 
  15   4  -1      149.83      137.97     14.19 o 
  16   4  -1       18.02       25.20      8.23 o 
   0   5  -1      209.86      177.57      8.62 o 
   1   5  -1     3827.35     3849.85     91.10 o 
   2   5  -1       93.38       87.33      3.38 o 
   3   5  -1     1405.42     1471.53     35.12 o 
   4   5  -1      898.98     1069.22     28.32 o 
   5   5  -1     1863.07     1866.72     48.44 o 
   6   5  -1     1582.81     1616.32     42.63 o 
   7   5  -1     1019.10     1043.98     28.71 o 
   8   5  -1      386.49      375.49     11.87 o 
   9   5  -1      759.40      749.67     21.60 o 
  10   5  -1      198.94      221.98      9.68 o 
  11   5  -1       43.31       52.56      4.77 o 
  12   5  -1       80.14       87.60      7.84 o 
  13   5  -1      129.62      128.93      9.98 o 
  14   5  -1       50.31       47.65      6.91 o 
  15   5  -1        4.86        0.50      5.30 o 
  16   5  -1       48.30       65.24     14.00 o 
   1   6  -1      183.34      215.63      6.38 o 
   2   6  -1       21.49       29.98      2.32 o 
   3   6  -1      300.39      361.31     10.66 o 
   4   6  -1     1222.89     1258.84     33.67 o 
   5   6  -1      741.56      800.28     22.21 o 
   6   6  -1       10.47       14.57      2.62 o 
   7   6  -1      573.96      545.52     16.30 o 
   8   6  -1       28.48       29.27      4.48 o 
   9   6  -1      529.31      516.75     15.76 o 
  10   6  -1      331.00      334.16     11.37 o 
  11   6  -1       10.50        9.51      4.56 o 
  12   6  -1      274.92      273.08     14.79 o 
  13   6  -1      121.54      112.33      9.15 o 
  14   6  -1       75.87       69.56      8.04 o 
  15   6  -1      106.99      116.41     10.29 o 
  16   6  -1        1.43        7.37      9.48 o 
   0   7  -1     2458.70     2417.94     73.60 o 
   1   7  -1      239.87      260.69      7.68 o 
   2   7  -1      295.36      268.53     10.72 o 
   3   7  -1      409.14      382.10     12.53 o 
   4   7  -1      279.67      270.89      8.96 o 
   5   7  -1      325.43      335.16     10.88 o 
   6   7  -1      749.11      728.48     20.96 o 
   7   7  -1       34.58       34.24      3.16 o 
   8   7  -1      911.73      887.95     25.09 o 
   9   7  -1      335.31      331.57     11.23 o 
  10   7  -1      147.00      156.95      6.86 o 
  11   7  -1      164.37      142.68      8.15 o 
  12   7  -1       64.73       52.28      6.41 o 
  13   7  -1      127.70      137.10     10.31 o 
  14   7  -1       73.97       86.67      8.61 o 
  15   7  -1        2.58        2.01      4.48 o 
   1   8  -1     1100.39     1116.58     26.87 o 
   2   8  -1      686.29      693.08     22.57 o 
   3   8  -1       79.35       60.43      4.21 o 
   4   8  -1      400.62      391.64     13.17 o 
   5   8  -1      928.05      923.42     25.79 o 
   6   8  -1      846.07      818.05     23.47 o 
   7   8  -1      342.35      324.36     11.16 o 
   8   8  -1      160.49      164.17      7.14 o 
   9   8  -1       47.33       49.91      3.94 o 
  10   8  -1      154.99      152.43      9.70 o 
  11   8  -1       55.60       59.60      5.63 o 
  12   8  -1       48.50       44.95      6.37 o 
  13   8  -1      130.95      117.64     10.18 o 
  14   8  -1        9.30        1.77      4.54 o 
  15   8  -1      143.21      163.68     12.47 o 
   0   9  -1      698.40      613.29     21.50 o 
   1   9  -1       39.47       50.22      2.95 o 
   2   9  -1      185.17      180.95      6.49 o 
   3   9  -1      575.13      592.35     18.40 o 
   4   9  -1       54.96       59.87      3.94 o 
   5   9  -1      205.11      219.33     10.02 o 
   6   9  -1      129.01      141.43      6.43 o 
   7   9  -1      254.82      242.46      9.30 o 
   8   9  -1      222.87      239.31      9.48 o 
   9   9  -1       66.03       52.94      4.35 o 
  10   9  -1       23.81       18.72      3.94 o 
  11   9  -1       31.58       37.40      4.92 o 
  12   9  -1       88.33      105.06      8.84 o 
  13   9  -1       36.95       26.63      5.88 o 
  14   9  -1      164.89      211.80     13.78 o 
   1  10  -1     1176.72     1104.95     30.57 o 
   2  10  -1      306.73      316.94     15.96 o 
   3  10  -1      296.13      275.08     28.74 o 
   4  10  -1       14.23       12.68      2.64 o 
   5  10  -1      199.02      184.59     13.35 o 
   6  10  -1       19.85       23.90      3.39 o 
   7  10  -1      309.09      335.85     12.67 o 
   8  10  -1       17.42       16.88      3.34 o 
   9  10  -1      291.89      296.58     11.76 o 
  10  10  -1       29.28       33.37      6.64 o 
  11  10  -1       32.28       44.35      5.54 o 
  12  10  -1        3.60       -2.45      4.29 o 
  13  10  -1      115.91      134.19     14.25 o 
   0  11  -1      142.52      139.50     17.82 o 
   1  11  -1      160.60      131.87      7.51 o 
   2  11  -1      515.42      457.76     22.17 o 
   3  11  -1      247.53      252.75     14.28 o 
   4  11  -1      181.12      174.30     11.52 o 
   5  11  -1      130.89      141.02     13.35 o 
   6  11  -1      185.08      225.15     12.76 o 
   7  11  -1      583.92      581.02     25.82 o 
   8  11  -1      262.12      300.53     15.50 o 
   9  11  -1      148.01      154.55      9.63 o 
  10  11  -1      297.17      328.86     18.88 o 
  11  11  -1       15.88       18.36      6.39 o 
  12  11  -1       40.32       44.24     14.75 o 
  13  11  -1       26.38       22.12     13.69 o 
   1  12  -1      103.84       95.52      9.26 o 
   2  12  -1      152.88      152.10     11.36 o 
   3  12  -1       79.38       77.77      7.31 o 
   4  12  -1       93.61       94.46     14.39 o 
   5  12  -1      252.90      237.99     17.48 o 
   6  12  -1       56.95       66.19      8.32 o 
   7  12  -1      202.99      209.73     15.17 o 
   8  12  -1      118.23      114.54      9.81 o 
   9  12  -1      137.84      168.71     11.37 o 
  10  12  -1       11.82       14.25      8.25 o 
  11  12  -1        0.23       -5.35      6.50 o 
  12  12  -1       14.87        7.02     11.24 o 
   0  13  -1      575.84      586.01     45.29 o 
   1  13  -1      452.97      441.62     21.48 o 
   2  13  -1       98.18      103.13     10.26 o 
   3  13  -1      132.88      147.25     11.63 o 
   4  13  -1       62.71       44.78      7.30 o 
   5  13  -1       67.77       70.05      9.06 o 
   6  13  -1      274.45      295.97     31.86 o 
   7  13  -1       42.04       31.29     17.38 o 
   8  13  -1      224.80      232.02     34.58 o 
   9  13  -1       28.02       13.39      8.04 o 
  10  13  -1        7.09       20.70      8.65 o 
  11  13  -1      143.63      142.11     27.74 o 
   1  14  -1      160.71      165.13     16.01 o 
   2  14  -1       84.86       78.98      9.59 o 
   3  14  -1      349.46      310.50     18.85 o 
   4  14  -1      106.81       97.27     10.62 o 
   5  14  -1       25.55       20.25      6.00 o 
   6  14  -1        1.67        6.36      4.99 o 
   7  14  -1       74.71       97.39     20.06 o 
   8  14  -1       15.97       19.68     10.09 o 
   9  14  -1       40.09       24.82      9.10 o 
  10  14  -1       16.41       19.37      9.29 o 
   0  15  -1      272.27      343.74     33.71 o 
   1  15  -1       47.33       46.78     10.10 o 
   2  15  -1       53.75       76.19     12.04 o 
   3  15  -1       58.36       59.36      8.85 o 
   4  15  -1       65.53       52.00      8.44 o 
   5  15  -1       56.33       62.46      9.00 o 
   6  15  -1       25.30       34.27     14.61 o 
   7  15  -1       52.26       69.00     10.80 o 
   8  15  -1       21.50       27.30      7.19 o 
   1  16  -1       31.27       23.06      8.29 o 
   2  16  -1      101.89      116.06     17.73 o 
   3  16  -1        0.10        4.13      6.15 o 
   4  16  -1       95.79      108.17     23.70 o 
   5  16  -1        5.99        6.28      6.90 o 
   6  16  -1      158.37      193.59     15.31 o 
   0  17  -1        0.99        5.62     10.18 o 
   1  17  -1       95.19      121.92     39.68 o 
   2  17  -1       45.68       36.23     10.17 o 
   3  17  -1       77.78       94.93     14.15 o 
   2   0   0      964.23     1050.33     31.33 o 
   4   0   0     4979.18     5123.60    182.03 o 
   6   0   0      654.20      639.53     24.06 o 
   8   0   0      268.85      229.62     10.28 o 
  10   0   0      295.22      352.64     17.99 o 
  12   0   0      747.57      696.63     38.89 o 
  14   0   0       28.08       41.08     12.29 o 
  16   0   0      263.03      266.69     38.97 o 
   1   1   0     1297.82     1442.01     36.38 o 
   2   1   0     1071.92     1068.86     27.16 o 
   3   1   0     1062.89     1111.44     28.24 o 
   4   1   0       34.60       37.84      1.78 o 
   5   1   0     1719.88     1714.03     43.81 o 
   6   1   0      742.12      799.16     21.09 o 
   7   1   0      600.58      549.78     16.37 o 
   8   1   0      401.09      426.83     12.11 o 
   9   1   0      620.76      573.97     16.11 o 
  10   1   0      435.11      426.20     14.54 o 
  11   1   0      189.53      182.81      9.87 o 
  12   1   0      143.89      137.56      8.77 o 
  13   1   0      256.25      270.80     16.33 o 
  14   1   0       26.52       22.48      5.61 o 
  15   1   0       91.30      104.82     12.17 o 
  16   1   0        5.40        9.48      5.87 o 
  17   1   0       42.17       45.40      9.12 o 
   0   2   0     7469.14     8405.31    498.86 o 
   1   2   0     1394.54     1440.97     41.96 o 
   2   2   0    15420.01    16303.18    407.16 o 
   3   2   0       70.15       62.29      2.66 o 
   4   2   0        0.14        4.45      2.01 o 
   5   2   0     2674.25     2732.05     69.22 o 
   6   2   0      515.55      466.41     12.97 o 
   7   2   0      187.19      198.80      6.37 o 
   8   2   0     2446.45     2455.91     62.73 o 
   9   2   0      478.82      504.97     14.41 o 
  10   2   0       67.46       70.35      4.89 o 
  11   2   0      471.18      417.16     21.39 o 
  12   2   0       78.82       85.62     10.71 o 
  13   2   0      280.67      245.44     14.13 o 
  14   2   0     1081.96     1025.58     41.70 o 
  15   2   0        4.75        6.67      4.72 o 
  16   2   0      109.69      131.96     14.22 o 
   1   3   0     9744.04     9704.24    258.59 o 
   2   3   0     1137.62     1139.69     29.58 o 
   3   3   0       70.49       73.88      3.08 o 
   4   3   0     2422.09     2485.79     63.60 o 
   5   3   0      178.52      165.49      5.63 o 
   6   3   0       24.10       26.62      2.69 o 
   7   3   0     3040.01     2928.42     75.72 o 
   8   3   0      135.09      143.62      5.62 o 
   9   3   0     2846.90     2738.28     72.00 o 
  10   3   0      690.53      703.05     23.49 o 
  11   3   0        3.72        1.73      3.07 o 
  12   3   0        7.59        5.15      3.61 o 
  13   3   0       91.66       89.34      8.18 o 
  14   3   0      169.12      183.49     12.42 o 
  15   3   0      201.30      199.14     13.54 o 
  16   3   0       13.69       15.19     10.12 o 
   0   4   0     1412.55     1370.39     59.92 o 
   1   4   0      346.68      332.83     10.39 o 
   2   4   0     4411.67     4302.45    109.18 o 
   3   4   0      393.76      411.08     11.91 o 
   4   4   0      468.54      520.70     14.66 o 
   5   4   0      238.97      230.76      7.51 o 
   6   4   0     1908.59     2096.90     54.61 o 
   7   4   0        0.23        6.28      1.64 o 
   8   4   0      182.53      145.55      5.81 o 
   9   4   0      357.56      346.93     11.19 o 
  10   4   0      170.25      151.93      7.56 o 
  11   4   0      233.47      223.90     12.44 o 
  12   4   0      671.81      696.96     33.07 o 
  13   4   0        8.69        5.71      3.95 o 
  14   4   0       37.80       41.52      6.49 o 
  15   4   0       28.21       17.25      5.70 o 
  16   4   0       80.04       72.34      8.90 o 
   1   5   0     3449.58     3613.71    112.02 o 
   2   5   0      319.40      340.45     10.92 o 
   3   5   0       28.90       23.24      2.11 o 
   4   5   0     2097.29     2257.54     58.41 o 
   5   5   0      117.83      131.03      5.30 o 
   6   5   0      908.07      883.49     24.50 o 
   7   5   0     2447.85     2438.60     63.38 o 
   8   5   0       50.55       43.95      3.21 o 
   9   5   0        1.20       -1.63      1.63 o 
  10   5   0      189.67      180.68      8.60 o 
  11   5   0        9.52       13.37      3.26 o 
  12   5   0       52.09       54.44      6.23 o 
  13   5   0      350.94      356.35     18.18 o 
  14   5   0        3.50       -0.80      3.75 o 
  15   5   0      108.17      104.60      9.93 o 
  16   5   0       12.75       11.16      5.57 o 
   0   6   0     4793.71     5017.26    179.86 o 
   1   6   0     1841.32     1890.13     49.45 o 
   2   6   0       57.20       90.32      4.36 o 
   3   6   0     4291.12     4407.01    112.73 o 
   4   6   0       37.22       43.94      2.96 o 
   5   6   0     1623.28     1719.90     45.30 o 
   6   6   0      172.31      218.25      7.86 o 
   7   6   0      206.47      233.87      8.37 o 
   8   6   0      974.98      951.17     26.75 o 
   9   6   0       30.97       36.87      3.56 o 
  10   6   0      442.17      427.59     16.20 o 
  11   6   0      474.92      450.86     17.14 o 
  12   6   0      368.28      344.22     18.36 o 
  13   6   0       26.27       14.41      4.83 o 
  14   6   0        2.95        2.67      4.21 o 
  15   6   0       29.64       24.45      6.05 o 
  16   6   0       36.98       39.52     11.26 o 
   1   7   0      755.50      699.49     20.23 o 
   2   7   0      257.12      246.86      9.14 o 
   3   7   0      683.09      738.18     22.44 o 
   4   7   0       94.08      138.99      5.84 o 
   5   7   0      529.72      531.50     15.99 o 
   6   7   0      206.57      203.41      7.78 o 
   7   7   0        7.48       40.03     11.59 o 
   8   7   0       82.68       87.43      4.88 o 
   9   7   0       19.69       18.84      2.73 o 
  10   7   0      284.02      272.52     11.55 o 
  11   7   0        7.59        6.68      3.14 o 
  12   7   0      370.92      406.44     19.60 o 
  13   7   0      106.79      106.37      9.15 o 
  14   7   0        4.53        0.85      4.33 o 
  15   7   0       42.62       46.29      7.50 o 
   0   8   0      212.39      217.64     18.94 o 
   1   8   0      182.48      215.49     11.35 o 
   2   8   0       70.14       91.16      4.93 o 
   3   8   0      696.22      672.73     21.05 o 
   4   8   0      269.99      304.77     11.18 o 
   5   8   0        3.99        0.09      2.05 o 
   6   8   0       64.89       81.25      4.73 o 
   7   8   0      354.33      338.99     11.99 o 
   8   8   0      100.39      108.02      5.63 o 
   9   8   0      855.57      840.97     24.50 o 
  10   8   0       16.26       14.52      3.58 o 
  11   8   0      254.49      265.66     12.07 o 
  12   8   0        1.51        4.72      4.17 o 
  13   8   0      644.50      672.79     29.44 o 
  14   8   0       66.28       53.54      7.20 o 
  15   8   0       21.18       22.67      6.17 o 
   1   9   0        0.78       -0.33      1.93 o 
   2   9   0      989.14      961.19     33.87 o 
   3   9   0        0.94       34.59     13.17 o 
   4   9   0     1572.54     1551.43     45.03 o 
   5   9   0      315.62      312.20     15.27 o 
   6   9   0      352.85      327.24     11.49 o 
   7   9   0        5.99        6.69      2.43 o 
   8   9   0        5.06        7.80      2.58 o 
   9   9   0      241.65      264.25     10.15 o 
  10   9   0      135.89      157.69      9.10 o 
  11   9   0        0.14        1.27      3.16 o 
  12   9   0       24.56       35.10      5.72 o 
  13   9   0       14.21       15.09      5.19 o 
  14   9   0      130.23      121.97     10.45 o 
   0  10   0        2.78        3.90      3.80 o 
   1  10   0      101.26       85.56      7.46 o 
   2  10   0       34.23       23.10      3.16 o 
   3  10   0      348.25      377.19     21.72 o 
   4  10   0       73.89       85.13      6.25 o 
   5  10   0      826.66      834.09     26.03 o 
   6  10   0      271.67      248.60     19.84 o 
   7  10   0      376.98      390.10     15.73 o 
   8  10   0       78.36       91.19      5.73 o 
   9  10   0        0.40       -2.35      2.35 o 
  10  10   0      211.44      210.20     10.67 o 
  11  10   0       61.32       75.50      6.88 o 
  12  10   0       25.28       22.99      6.11 o 
  13  10   0        2.17        0.93     10.36 o 
  14  10   0        4.01        3.02      6.33 o 
   1  11   0      134.19      133.87     18.50 o 
   2  11   0       34.46       33.85      6.24 o 
   3  11   0      135.14      163.77     15.81 o 
   4  11   0      553.40      558.95     38.32 o 
   5  11   0      473.08      417.47     20.69 o 
   6  11   0       85.02       61.36      7.63 o 
   7  11   0        4.63        8.61      3.93 o 
   8  11   0      291.29      313.32     16.64 o 
   9  11   0       22.40       18.16      7.59 o 
  10  11   0      314.36      291.26     27.04 o 
  11  11   0       15.96       22.21      9.66 o 
  12  11   0      138.83      122.19     22.47 o 
  13  11   0        0.06       -7.72      7.72 o 
   0  12   0      150.81      135.37     23.17 o 
   1  12   0      101.21      131.19     23.78 o 
   2  12   0       60.31       65.69      9.07 o 
   3  12   0       17.04       24.76      5.72 o 
   4  12   0      210.99      211.50     14.23 o 
   5  12   0      229.13      236.37     15.06 o 
   6  12   0        1.72       14.79      9.03 o 
   7  12   0      115.11      123.44     16.09 o 
   8  12   0        5.46        0.55      4.50 o 
   9  12   0       67.43       73.82     11.89 o 
  10  12   0       31.19       25.21      9.04 o 
  11  12   0      132.94      161.95     16.87 o 
  12  12   0       26.07       27.39     13.69 o 
   1  13   0       78.15       73.66     11.14 o 
   2  13   0      169.37      195.18     17.89 o 
   3  13   0      135.97      127.57     14.37 o 
   4  13   0       30.06       28.66      6.86 o 
   5  13   0      179.61      178.55     15.60 o 
   6  13   0       15.00        6.27      4.85 o 
   7  13   0        4.96       11.08      5.76 o 
   8  13   0       20.21       14.77      5.75 o 
   9  13   0       35.32       38.64     10.25 o 
  10  13   0       49.71       63.77     11.66 o 
  11  13   0       18.74        8.97     15.10 o 
   0  14   0      243.64      259.47     29.14 o 
   1  14   0      104.68       74.87     11.79 o 
   2  14   0        0.04       -4.59      4.59 o 
   3  14   0      131.04      130.66     23.00 o 
   4  14   0      106.55       74.09     15.45 o 
   5  14   0       13.37       17.60      7.15 o 
   6  14   0      111.09      124.12     13.63 o 
   7  14   0        6.64       25.59      7.76 o 
   8  14   0      106.81      133.33     13.75 o 
   9  14   0       55.82       48.45     16.15 o 
  10  14   0       21.68       32.65     14.75 o 
   1  15   0      122.86      166.46     23.35 o 
   2  15   0        2.29        2.34      6.85 o 
   3  15   0       42.29       39.98      9.29 o 
   4  15   0       42.40       25.09      8.09 o 
   5  15   0       61.04       72.49     12.06 o 
   6  15   0       99.02      146.42     20.01 o 
   7  15   0       74.13       78.30     15.45 o 
   0  16   0        3.84        2.81      9.48 o 
   1  16   0        6.47       15.18     10.36 o 
   2  16   0        4.01        6.32      6.21 o 
   3  16   0       26.44       30.02      9.42 o 
   4  16   0        4.89        4.92      7.02 o 
   5  16   0       35.45       45.58     12.11 o 
   6  16   0       70.11       86.45     14.92 o 
   1  17   0       47.22       48.33     15.80 o 
   2  17   0       15.45       18.52      8.60 o 
   3  17   0       15.31       12.99     14.92 o 
   2   0   1      383.43      391.80     20.68 o 
   4   0   1     1947.86     1988.45     70.05 o 
   6   0   1     4710.25     5075.59    179.12 o 
   8   0   1      538.09      550.41     20.89 o 
  10   0   1      300.45      272.84     17.63 o 
  12   0   1     1169.99     1025.69     47.68 o 
  14   0   1      118.00      107.30     10.75 o 
  16   0   1       78.57       86.79     15.52 o 
   0   1   1     8539.33     9486.64    495.60 o 
   1   1   1     1343.10     1409.07     37.61 o 
   2   1   1     1741.52     1807.82     54.73 o 
   3   1   1     4764.43     4889.73    110.92 o 
   4   1   1       56.05       49.74      1.95 o 
   5   1   1     1449.29     1481.87     35.20 o 
   6   1   1        0.52        2.49      1.25 o 
   7   1   1      135.22      133.84      4.45 o 
   8   1   1       91.81      103.65      3.79 o 
   9   1   1      789.58      750.70     19.50 o 
  10   1   1        0.98       -2.15      2.15 o 
  11   1   1      587.81      519.47     21.37 o 
  12   1   1      266.82      258.06     12.09 o 
  13   1   1      503.11      467.78     20.82 o 
  14   1   1      122.86      118.87      8.09 o 
  15   1   1       43.67       43.80      7.01 o 
  16   1   1       16.20       15.20      5.72 o 
  17   1   1       54.22       61.57     12.97 o 
   1   2   1     5794.37     6252.55    195.45 o 
   2   2   1     6278.47     6464.60    166.92 o 
   3   2   1       35.19       33.48      1.76 o 
   4   2   1     4414.97     4478.88    109.30 o 
   5   2   1       75.83       94.19      3.28 o 
   6   2   1      535.68      514.11     13.23 o 
   7   2   1       17.78       12.68      1.43 o 
   8   2   1      161.37      179.03      5.75 o 
   9   2   1       97.26      108.30      5.16 o 
  10   2   1      724.23      666.67     23.80 o 
  11   2   1      175.78      159.64      8.75 o 
  12   2   1      322.70      325.05     17.48 o 
  13   2   1      445.61      424.53     17.45 o 
  14   2   1       99.29       89.13      8.14 o 
  15   2   1       56.24       53.33      7.18 o 
  16   2   1        1.92       -0.47      4.09 o 
   0   3   1     9609.64     8022.64    707.15 o 
   1   3   1     2372.78     2497.24     95.36 o 
   2   3   1     4056.03     4259.99    121.67 o 
   3   3   1     1904.81     2077.51     53.72 o 
   4   3   1      817.92      800.82     19.97 o 
   5   3   1     1487.26     1468.89     35.65 o 
   6   3   1      735.56      768.46     19.81 o 
   7   3   1      250.49      265.06      7.83 o 
   8   3   1     1035.57     1054.51     29.80 o 
   9   3   1      265.30      262.30      9.43 o 
  10   3   1      194.81      201.29      9.57 o 
  11   3   1     1183.92     1187.33     39.14 o 
  12   3   1      159.43      145.43     10.16 o 
  13   3   1       74.77       69.04      7.46 o 
  14   3   1      300.63      290.65     16.26 o 
  15   3   1       11.54        2.09      4.34 o 
  16   3   1       45.22       50.08      9.43 o 
   1   4   1      366.88      311.22     14.85 o 
   2   4   1     2642.08     2609.97     77.56 o 
   3   4   1      961.10      973.52     30.27 o 
   4   4   1     1709.93     1756.50     45.31 o 
   5   4   1       76.87       81.90      3.91 o 
   6   4   1      464.70      440.15     13.08 o 
   7   4   1      491.28      492.15     14.83 o 
   8   4   1      212.06      186.91      6.87 o 
   9   4   1      282.15      281.96     11.36 o 
  10   4   1      540.06      515.79     18.27 o 
  11   4   1       89.27      100.87      7.78 o 
  12   4   1      175.12      170.94     10.96 o 
  13   4   1       26.71       20.36      5.09 o 
  14   4   1       20.29       14.30      5.14 o 
  15   4   1      150.70      142.35     11.31 o 
  16   4   1       18.41       21.97      6.05 o 
   0   5   1      219.01      192.56     14.04 o 
   1   5   1     3836.20     3831.05    130.75 o 
   2   5   1       91.76       74.42      7.48 o 
   3   5   1     1413.71     1463.41     44.14 o 
   4   5   1      896.65     1033.61     28.61 o 
   5   5   1     1857.57     1845.10     48.70 o 
   6   5   1     1583.20     1608.40     42.82 o 
   7   5   1     1021.91     1047.05     28.88 o 
   8   5   1      369.91      370.04     11.87 o 
   9   5   1      771.10      744.16     24.88 o 
  10   5   1      202.77      208.07     10.52 o 
  11   5   1       45.92       52.76      7.35 o 
  12   5   1       82.09       86.27      7.76 o 
  13   5   1      134.34      142.53     10.23 o 
  14   5   1       52.96       50.32      8.63 o 
  15   5   1        4.93        6.83      4.92 o 
  16   5   1       47.50       38.75      7.09 o 
   1   6   1      185.06      199.07      8.80 o 
   2   6   1       19.66       23.57      3.08 o 
   3   6   1      308.10      339.84     12.42 o 
   4   6   1     1247.75     1252.42     34.17 o 
   5   6   1      749.21      782.54     22.48 o 
   6   6   1        9.99       16.72      2.38 o 
   7   6   1      583.22      555.72     16.53 o 
   8   6   1       28.04       34.89      3.09 o 
   9   6   1      532.73      512.70     18.48 o 
  10   6   1      326.54      339.26     13.55 o 
  11   6   1       10.66        6.36      3.68 o 
  12   6   1      273.70      278.72     15.11 o 
  13   6   1      122.20      114.45      9.39 o 
  14   6   1       77.11       81.04      8.31 o 
  15   6   1      104.36      128.57     13.18 o 
  16   6   1        1.33        4.04      5.90 o 
   0   7   1     2463.72     2340.37    117.79 o 
   1   7   1      237.88      239.80     12.02 o 
   2   7   1      289.35      236.32     18.57 o 
   3   7   1      413.22      391.26     15.26 o 
   4   7   1      278.61      252.43      9.25 o 
   5   7   1      331.89      342.78     11.31 o 
   6   7   1      759.62      723.12     21.23 o 
   7   7   1       33.74       31.77      3.24 o 
   8   7   1      896.51      865.09     25.23 o 
   9   7   1      333.98      319.98     13.24 o 
  10   7   1      140.20      143.15      8.13 o 
  11   7   1      165.83      143.25     14.85 o 
  12   7   1       63.10       58.30      6.69 o 
  13   7   1      127.80      140.56     10.45 o 
  14   7   1       72.55       77.53      8.37 o 
  15   7   1        2.73        2.54      4.61 o 
   1   8   1     1113.66     1043.07     61.80 o 
   2   8   1      688.16      662.00     31.16 o 
   3   8   1       80.72       67.02      5.83 o 
   4   8   1      399.97      384.47     13.91 o 
   5   8   1      931.31      905.50     26.19 o 
   6   8   1      849.00      825.27     23.97 o 
   7   8   1      341.67      334.05     11.54 o 
   8   8   1      160.28      169.03      7.36 o 
   9   8   1       49.69       52.40      5.06 o 
  10   8   1      156.28      155.03      8.64 o 
  11   8   1       54.52       66.61      8.04 o 
  12   8   1       50.21       52.27      6.47 o 
  13   8   1      127.65      166.02     11.14 o 
  14   8   1        9.07        8.86      4.77 o 
  15   8   1      144.06      161.26     14.61 o 
   0   9   1      692.92      594.80     34.23 o 
   1   9   1       39.63       55.47      5.51 o 
   2   9   1      188.79      174.24     10.59 o 
   3   9   1      573.41      579.72     27.53 o 
   4   9   1       55.49       60.77      4.70 o 
   5   9   1      205.49      234.28      9.90 o 
   6   9   1      118.84      130.56      6.61 o 
   7   9   1      253.66      244.91     13.98 o 
   8   9   1      236.39      261.40      9.91 o 
   9   9   1       66.19       57.19      5.38 o 
  10   9   1       23.98       30.97      4.50 o 
  11   9   1       31.84       36.06      5.64 o 
  12   9   1       88.23       83.22      9.83 o 
  13   9   1       37.19       38.61      8.60 o 
  14   9   1      166.35      189.19     15.54 o 
   1  10   1     1167.71     1059.80     40.36 o 
   2  10   1      304.27      315.07     24.48 o 
   3  10   1      292.98      246.88     10.19 o 
   4  10   1       13.61       14.13      3.22 o 
   5  10   1      196.74      200.40     20.13 o 
   6  10   1       19.65       23.17      3.66 o 
   7  10   1      303.02      329.66     12.16 o 
   8  10   1       17.45       19.63      3.35 o 
   9  10   1      291.39      295.13     14.54 o 
  10  10   1       28.58       27.70      5.36 o 
  11  10   1       33.10       28.44      8.11 o 
  12  10   1        3.62        0.13      7.00 o 
  13  10   1      119.56      135.79     12.72 o 
   0  11   1      152.37      131.95     11.96 o 
   1  11   1      162.33      145.34      8.81 o 
   2  11   1      511.68      447.68     19.42 o 
   3  11   1      243.01      228.58     10.87 o 
   4  11   1      182.45      178.05     17.46 o 
   5  11   1      133.48      130.70      7.28 o 
   6  11   1      182.12      182.81      9.99 o 
   7  11   1      584.28      592.09     20.45 o 
   8  11   1      263.63      278.62     16.10 o 
   9  11   1      145.28      160.05     10.35 o 
  10  11   1      300.49      306.73     17.36 o 
  11  11   1       16.99       27.78      7.72 o 
  12  11   1       41.34       49.38      8.88 o 
  13  11   1       25.84       42.25      8.90 o 
   1  12   1      106.38       95.45     18.78 o 
   2  12   1      157.85      157.78     29.08 o 
   3  12   1       80.14       88.24     10.52 o 
   4  12   1       89.22       80.43     19.45 o 
   5  12   1      250.86      237.00     32.61 o 
   6  12   1       57.47       52.32      9.63 o 
   7  12   1      204.21      244.72     27.87 o 
   8  12   1      118.46      119.82     10.47 o 
   9  12   1      133.22      121.05     15.30 o 
  10  12   1       11.66        2.54      9.30 o 
  11  12   1        0.23       -9.48     10.18 o 
  12  12   1       13.78       10.88     13.34 o 
   0  13   1      566.99      568.81     59.69 o 
   1  13   1      447.61      436.49     45.86 o 
   2  13   1       96.61      112.07     12.07 o 
   3  13   1      136.74      134.39     20.71 o 
   4  13   1       62.44       62.54     11.22 o 
   5  13   1       64.30       67.59     11.30 o 
   6  13   1      281.05      268.92     21.65 o 
   7  13   1       42.03       54.88      9.78 o 
   8  13   1      225.52      267.55     34.41 o 
   9  13   1       27.90       48.45     17.20 o 
  10  13   1        6.05        6.32     12.29 o 
  11  13   1      139.63      173.80     28.09 o 
   1  14   1      159.18      171.34     23.52 o 
   2  14   1       80.78       90.06     13.33 o 
   3  14   1      349.65      434.70     27.92 o 
   4  14   1      109.48      176.11     16.87 o 
   5  14   1       25.84       24.13      8.76 o 
   6  14   1        1.31       -1.81      5.45 o 
   7  14   1       75.12       94.36     19.31 o 
   8  14   1       15.30       28.79     15.80 o 
   9  14   1       40.48       20.36     15.45 o 
  10  14   1       17.91       18.96     15.10 o 
   0  15   1      267.56      258.77     31.60 o 
   1  15   1       48.18       29.11      9.30 o 
   2  15   1       53.34       45.29     14.40 o 
   3  15   1       54.82       73.73     16.50 o 
   4  15   1       65.43       57.93     15.10 o 
   5  15   1       53.16       48.81     14.40 o 
   6  15   1       27.14       59.69     14.04 o 
   7  15   1       52.90       89.89     16.50 o 
   1  16   1       32.30       27.02      9.36 o 
   2  16   1      100.78      106.09     17.56 o 
   3  16   1        0.07        4.58      6.69 o 
   4  16   1       93.72       99.01     19.66 o 
   5  16   1        6.08        0.70      9.13 o 
   6  16   1      156.90      216.64     25.63 o 
   0  17   1        0.98       17.56     11.94 o 
   1  17   1       97.98      101.69     15.27 o 
   2  17   1       45.37       65.62     12.80 o 
   3  17   1       75.64       58.04     12.77 o 
   0   0   2     1661.69     1711.34    102.53 o 
   2   0   2    40161.26    33435.75   1630.72 o 
   4   0   2      232.60      235.93     11.44 o 
   6   0   2     6443.97     6837.21    253.92 o 
   8   0   2      697.30      615.98     28.32 o 
  10   0   2      116.26      110.65     14.39 o 
  12   0   2      136.99      147.00     11.79 o 
  14   0   2      153.69      129.64     11.96 o 
  16   0   2       29.76       20.39      7.36 o 
   1   1   2     6671.04     7063.18    181.98 o 
   2   1   2    10049.75    10997.51    286.40 o 
   3   1   2     2674.38     2773.98     74.28 o 
   4   1   2     3520.64     3813.32    102.28 o 
   5   1   2       63.08       64.20      3.60 o 
   6   1   2      206.68      219.94      8.36 o 
   7   1   2      470.95      411.93     14.05 o 
   8   1   2       73.88       71.53      4.65 o 
   9   1   2      678.92      669.35     33.84 o 
  10   1   2       58.83       66.04      5.00 o 
  11   1   2      135.49      126.11      8.25 o 
  12   1   2      245.50      238.31     10.93 o 
  13   1   2      194.69      168.26      9.21 o 
  14   1   2        1.02        0.34      3.18 o 
  15   1   2      286.54      273.93     19.37 o 
  16   1   2       39.83       38.10      5.98 o 
   0   2   2     1656.61     1826.16     99.01 o 
   1   2   2     4417.30     4541.51    131.47 o 
   2   2   2     3564.22     3824.13    101.54 o 
   3   2   2     5749.03     6039.49    189.56 o 
   4   2   2     1371.62     1475.85     40.42 o 
   5   2   2     1702.05     1798.28     47.74 o 
   6   2   2     1324.69     1286.52     41.25 o 
   7   2   2      684.38      705.27     23.42 o 
   8   2   2      844.36      822.23     23.62 o 
   9   2   2      169.30      169.02      8.35 o 
  10   2   2      660.72      661.02     21.99 o 
  11   2   2       78.13       78.18      5.75 o 
  12   2   2      110.13       98.53      8.93 o 
  13   2   2       17.28       11.87      3.65 o 
  14   2   2      173.17      190.66     10.28 o 
  15   2   2      122.07      129.99      9.11 o 
  16   2   2      177.89      173.51     12.62 o 
   1   3   2     4254.73     4163.77    133.12 o 
   2   3   2      984.89     1047.14     28.64 o 
   3   3   2      813.03      895.14     24.87 o 
   4   3   2     1920.65     2035.54     60.70 o 
   5   3   2      115.98      115.79      4.53 o 
   6   3   2      413.21      440.74     12.34 o 
   7   3   2     1246.11     1186.08     29.56 o 
   8   3   2       34.21       34.13      3.08 o 
   9   3   2      298.75      272.78     10.16 o 
  10   3   2       28.35       28.88      3.94 o 
  11   3   2      334.15      325.01     13.75 o 
  12   3   2      144.44      147.62      8.34 o 
  13   3   2       44.82       40.84      4.96 o 
  14   3   2       35.29       34.43      6.46 o 
  15   3   2      288.73      308.05     16.24 o 
  16   3   2       43.81       54.51      7.48 o 
   0   4   2     1255.51     1200.43     97.61 o 
   1   4   2      700.26      731.30     35.39 o 
   2   4   2      241.53      233.60      7.60 o 
   3   4   2     1108.31     1131.19     35.09 o 
   4   4   2      455.91      534.08     17.75 o 
   5   4   2      240.60      275.09      8.96 o 
   6   4   2      419.32      382.93     10.93 o 
   7   4   2      121.94      130.79      4.89 o 
   8   4   2      889.57      869.68     22.23 o 
   9   4   2      134.57      135.66      6.42 o 
  10   4   2      651.94      621.07     22.28 o 
  11   4   2      549.41      513.78     19.74 o 
  12   4   2       60.84       64.16      5.76 o 
  13   4   2       42.80       36.21      7.69 o 
  14   4   2        6.00       -1.02      3.53 o 
  15   4   2       53.33       42.75      8.44 o 
  16   4   2       64.73       63.61      8.78 o 
   1   5   2      642.53      676.07     20.54 o 
   2   5   2     1820.17     1846.73     72.77 o 
   3   5   2      577.13      606.07     23.63 o 
   4   5   2     1826.75     1954.49     69.78 o 
   5   5   2      648.61      660.65     17.78 o 
   6   5   2     1221.69     1304.26     32.65 o 
   7   5   2     1082.95     1062.40     28.20 o 
   8   5   2      254.72      234.05      7.72 o 
   9   5   2       59.44       56.95      4.20 o 
  10   5   2      812.71      784.64     31.04 o 
  11   5   2       82.56       74.31      7.11 o 
  12   5   2       19.40       29.74      5.21 o 
  13   5   2      108.72       96.38     11.18 o 
  14   5   2       43.66       45.23      7.37 o 
  15   5   2       43.14       37.45      6.40 o 
  16   5   2      110.38      129.21     10.88 o 
   0   6   2      894.75      853.89     51.26 o 
   1   6   2      109.80      101.71      7.61 o 
   2   6   2     1872.71     1976.81     79.32 o 
   3   6   2     2674.34     2701.31     93.69 o 
   4   6   2       30.06       31.44      3.70 o 
   5   6   2     1022.02      977.37     28.40 o 
   6   6   2      276.47      278.74      9.86 o 
   7   6   2      242.60      238.28     12.88 o 
   8   6   2      538.42      492.45     15.44 o 
   9   6   2       92.06       88.78      6.05 o 
  10   6   2      178.57      177.13     10.90 o 
  11   6   2      182.22      156.26     10.33 o 
  12   6   2       18.49       19.42      7.80 o 
  13   6   2      191.85      183.65     12.20 o 
  14   6   2      112.35      108.11     12.75 o 
  15   6   2        1.59        4.71      4.74 o 
   1   7   2      763.72      738.19     30.62 o 
   2   7   2      235.39      227.70     22.55 o 
   3   7   2       52.66       50.09      5.56 o 
   4   7   2      857.43      866.68     32.67 o 
   5   7   2      157.28      153.88      7.45 o 
   6   7   2       60.98       50.68      3.99 o 
   7   7   2       83.52       89.93      6.39 o 
   8   7   2       93.86      102.47      5.44 o 
   9   7   2      207.88      201.35      9.85 o 
  10   7   2      292.14      273.38     12.36 o 
  11   7   2       32.61       24.73      4.90 o 
  12   7   2      258.80      261.79     14.48 o 
  13   7   2       14.63        4.81      4.36 o 
  14   7   2       47.65       54.17      6.91 o 
  15   7   2       50.43       58.45      8.76 o 
   0   8   2      366.32      327.73     25.63 o 
   1   8   2       63.41       69.51      6.70 o 
   2   8   2      126.20      117.51     11.42 o 
   3   8   2       53.05       64.36      6.30 o 
   4   8   2      184.28      181.81     22.20 o 
   5   8   2      699.45      633.28     21.97 o 
   6   8   2      120.22      115.47      6.68 o 
   7   8   2      468.11      476.98     15.73 o 
   8   8   2      597.42      611.93     18.73 o 
   9   8   2       75.01       85.91      6.17 o 
  10   8   2       67.48       69.75      6.89 o 
  11   8   2      589.46      588.44     25.66 o 
  12   8   2       62.27       54.93      8.82 o 
  13   8   2       92.13      106.37     16.47 o 
  14   8   2       91.50       94.59     15.85 o 
  15   8   2       36.67       37.22     11.24 o 
   1   9   2       88.30       69.48      7.00 o 
   2   9   2      619.40      617.34     50.32 o 
   3   9   2       82.70       71.24      6.98 o 
   4   9   2     1181.03     1130.80     69.22 o 
   5   9   2       63.04       58.11      5.72 o 
   6   9   2      335.30      324.27     13.17 o 
   7   9   2       33.07       24.51      3.68 o 
   8   9   2       53.85       54.56      9.02 o 
   9   9   2      311.40      300.89     17.81 o 
  10   9   2      128.81      130.88     11.15 o 
  11   9   2       52.06       62.17      8.15 o 
  12   9   2      278.01      303.40     35.83 o 
  13   9   2        5.61        4.12      5.31 o 
  14   9   2       11.16        4.38      5.63 o 
   0  10   2      709.37      652.38     39.82 o 
   1  10   2      473.34      416.01     19.83 o 
   2  10   2       45.10       48.47      6.05 o 
   3  10   2      864.40      772.28     72.57 o 
   4  10   2       25.53       18.07      3.94 o 
   5  10   2      302.61      290.44     13.63 o 
   6  10   2      120.92      127.28     10.62 o 
   7  10   2      477.32      455.91     19.21 o 
   8  10   2       29.69       27.30      6.27 o 
   9  10   2      108.90      111.86     10.25 o 
  10  10   2       29.32       26.52      6.24 o 
  11  10   2      143.10      147.70     12.58 o 
  12  10   2       54.97       66.40      8.72 o 
  13  10   2       24.40       22.45      8.61 o 
   1  11   2      576.13      538.68     23.41 o 
   2  11   2      396.41      373.04     35.32 o 
   3  11   2      321.15      291.70     20.45 o 
   4  11   2      134.57      137.21     10.77 o 
   5  11   2      328.04      299.05     19.44 o 
   6  11   2        9.50        7.40      3.36 o 
   7  11   2       11.87       11.08      3.80 o 
   8  11   2       35.09       42.38      8.01 o 
   9  11   2      106.64      134.87     16.81 o 
  10  11   2      201.54      180.72     14.18 o 
  11  11   2       16.78       18.67      6.21 o 
  12  11   2       96.59       98.77     11.04 o 
  13  11   2       28.16       34.70      7.97 o 
   0  12   2       80.67       89.51     10.58 o 
   1  12   2        0.73       -0.03      3.56 o 
   2  12   2      391.71      360.51     24.22 o 
   3  12   2      314.20      316.93     16.94 o 
   4  12   2       49.80       46.67      7.75 o 
   5  12   2      391.10      388.44     36.74 o 
   6  12   2       43.45       57.61      9.13 o 
   7  12   2       65.44       72.91      9.93 o 
   8  12   2       29.09       23.03      6.27 o 
   9  12   2       30.12       31.59      7.62 o 
  10  12   2       68.64       61.26     18.83 o 
  11  12   2      171.93      223.31     32.65 o 
  12  12   2        5.02       -2.81     11.94 o 
   1  13   2       61.56       40.18     13.17 o 
   2  13   2       22.87       24.19     10.55 o 
   3  13   2       88.49       79.79     11.02 o 
   4  13   2      122.50      143.16     15.08 o 
   5  13   2      154.53      169.20     21.84 o 
   6  13   2       56.60       65.26     10.32 o 
   7  13   2      270.00      315.33     30.37 o 
   8  13   2       40.27       81.81     21.07 o 
   9  13   2       19.26      -11.24     12.29 o 
  10  13   2       51.98       43.54     18.61 o 
  11  13   2        1.11        0.35     12.99 o 
   0  14   2       59.50       89.53     21.77 o 
   1  14   2       25.49       25.63     10.92 o 
   2  14   2       15.59       23.57      7.72 o 
   3  14   2       35.00       18.03      9.66 o 
   4  14   2       40.00       46.68     11.03 o 
   5  14   2       63.23       53.48     11.39 o 
   6  14   2       98.74      118.53     14.94 o 
   7  14   2       72.27       79.59     12.47 o 
   8  14   2      219.56      271.41     37.92 o 
   9  14   2       32.13       40.38     19.31 o 
   1  15   2      117.74       90.24     19.66 o 
   2  15   2      105.50       91.29     19.31 o 
   3  15   2       71.30       87.10     14.25 o 
   4  15   2       93.67      109.37     15.74 o 
   5  15   2      131.29      159.52     17.95 o 
   6  15   2       80.20       76.86     13.44 o 
   7  15   2      169.39      210.67     34.06 o 
   8  15   2       10.37        7.37     16.15 o 
   0  16   2      197.64      187.50     27.04 o 
   1  16   2        1.80       -5.62      8.08 o 
   2  16   2       28.08       46.00     15.45 o 
   3  16   2       29.54       38.97     15.45 o 
   4  16   2       14.73       46.00     15.10 o 
   5  16   2       13.30       38.97     12.99 o 
   6  16   2       51.35       65.66     16.15 o 
   1  17   2       82.15       83.24     14.52 o 
   2  17   2       15.71       22.07      9.54 o 
   3  17   2        2.00       -1.40      9.13 o 
   2   0   3     3739.00     4076.89    153.97 o 
   4   0   3      498.37      504.68     21.77 o 
   6   0   3       44.08       62.79      7.79 o 
   8   0   3      492.44      513.71     24.33 o 
  10   0   3      684.91      589.98     28.83 o 
  12   0   3     1024.45     1024.40     55.07 o 
  14   0   3        5.40       13.34      6.04 o 
  16   0   3        8.71        4.07      6.09 o 
   0   1   3     1276.89     1471.53     86.73 o 
   1   1   3     3165.08     3268.74     85.59 o 
   2   1   3     3224.60     3543.59     93.56 o 
   3   1   3     1413.92     1410.58     38.32 o 
   4   1   3     1013.56     1044.47     29.77 o 
   5   1   3      936.32      925.99     30.13 o 
   6   1   3      237.27      247.21      9.49 o 
   7   1   3      315.43      325.30     11.80 o 
   8   1   3       95.59       87.64      5.33 o 
   9   1   3       78.86       60.24      4.72 o 
  10   1   3      450.72      445.60     16.23 o 
  11   1   3      498.44      490.52     17.83 o 
  12   1   3      212.80      176.52      9.26 o 
  13   1   3       53.99       52.35      5.34 o 
  14   1   3       56.48       43.88      5.48 o 
  15   1   3        1.41       -1.06      3.33 o 
  16   1   3        0.79        3.12      4.23 o 
   1   2   3     2461.87     2555.35     68.32 o 
   2   2   3     4493.49     4742.83    123.77 o 
   3   2   3     1570.78     1719.37     47.68 o 
   4   2   3      704.51      725.20     21.38 o 
   5   2   3     1152.91     1181.89     34.18 o 
   6   2   3      202.39      202.16      7.93 o 
   7   2   3      210.31      246.40      9.56 o 
   8   2   3      202.73      217.71      9.01 o 
   9   2   3       23.47       22.05      3.65 o 
  10   2   3       48.25       40.99      4.31 o 
  11   2   3      156.66      149.32      9.24 o 
  12   2   3      146.51      152.81      8.59 o 
  13   2   3       96.02       94.10      8.66 o 
  14   2   3      107.62      113.91      8.74 o 
  15   2   3      196.43      203.62     13.09 o 
  16   2   3       17.90       18.02      4.94 o 
   0   3   3       90.01      143.94      9.48 o 
   1   3   3     1164.00     1234.61     39.44 o 
   2   3   3     2658.86     2679.47     72.05 o 
   3   3   3      992.92     1007.31     28.51 o 
   4   3   3      975.66     1086.73     31.15 o 
   5   3   3     1021.63     1057.84     32.84 o 
   6   3   3      190.60      206.22      6.95 o 
   7   3   3       36.24       34.12      3.98 o 
   8   3   3       30.95       25.21      3.25 o 
   9   3   3      298.46      310.42     11.93 o 
  10   3   3       44.92       56.22      4.86 o 
  11   3   3       24.65       14.60      3.29 o 
  12   3   3       46.44       37.23      4.68 o 
  13   3   3      174.13      181.32      9.69 o 
  14   3   3       89.26       87.12      8.30 o 
  15   3   3       33.14       29.71      6.65 o 
  16   3   3      162.89      193.29     13.12 o 
   1   4   3      238.41      228.81      8.90 o 
   2   4   3      460.95      478.08     15.30 o 
   3   4   3       35.37       36.69      2.44 o 
   4   4   3      988.84      994.28     28.75 o 
   5   4   3      931.62      971.47     28.18 o 
   6   4   3      597.83      620.54     17.77 o 
   7   4   3      476.30      447.53     12.97 o 
   8   4   3       37.18       39.25      4.77 o 
   9   4   3      317.67      342.86     13.00 o 
  10   4   3      581.50      572.70     19.33 o 
  11   4   3      224.11      223.35     10.29 o 
  12   4   3      109.74      127.15      7.61 o 
  13   4   3        3.51        9.58      3.46 o 
  14   4   3        9.74        5.19      3.86 o 
  15   4   3       35.48       30.87      7.62 o 
  16   4   3      102.95      123.88     10.89 o 
   0   5   3     1754.83     1692.07    129.21 o 
   1   5   3      316.10      322.48     19.51 o 
   2   5   3       79.11       64.09      5.94 o 
   3   5   3     1021.33     1113.54     31.80 o 
   4   5   3       40.49       43.36      2.98 o 
   5   5   3      234.08      237.80      8.89 o 
   6   5   3      207.40      193.09      6.96 o 
   7   5   3      694.18      684.70     19.83 o 
   8   5   3      606.36      560.21     20.24 o 
   9   5   3       38.98       36.01      3.89 o 
  10   5   3      193.54      174.54      8.65 o 
  11   5   3      200.15      192.91      9.53 o 
  12   5   3      126.43      118.01      7.57 o 
  13   5   3       38.77       41.77      6.02 o 
  14   5   3       50.82       54.79      7.73 o 
  15   5   3       78.35       84.43      8.65 o 
   1   6   3       95.28       90.41      7.64 o 
   2   6   3      208.93      225.05     18.78 o 
   3   6   3     1535.05     1733.48     57.96 o 
   4   6   3      156.18      180.03      8.30 o 
   5   6   3       21.57       19.62      2.59 o 
   6   6   3        3.27       34.04      7.75 o 
   7   6   3      841.51      792.67     21.79 o 
   8   6   3      475.84      469.92     17.38 o 
   9   6   3      673.66      627.17     20.94 o 
  10   6   3       79.09       84.78      6.88 o 
  11   6   3       27.76       32.73      5.01 o 
  12   6   3      104.56      116.03      8.68 o 
  13   6   3       25.48       27.60      5.41 o 
  14   6   3       29.23       30.41      5.88 o 
  15   6   3       68.31       86.48     15.79 o 
   0   7   3     2223.06     2149.18    137.99 o 
   1   7   3      404.99      394.94     19.23 o 
   2   7   3     2172.03     2217.30     81.09 o 
   3   7   3      394.35      374.82     27.26 o 
   4   7   3      192.36      209.03      9.31 o 
   5   7   3       12.10        8.63      2.96 o 
   6   7   3      518.65      489.94     16.22 o 
   7   7   3      735.36      723.39     24.03 o 
   8   7   3      294.96      282.48     13.05 o 
   9   7   3       54.27       60.44      8.91 o 
  10   7   3       66.99       68.75      6.46 o 
  11   7   3      194.17      184.09     12.00 o 
  12   7   3       30.65       43.14      7.05 o 
  13   7   3        9.43        8.72      5.51 o 
  14   7   3      126.57      137.58     12.40 o 
  15   7   3        2.15        5.71      6.11 o 
   1   8   3     1588.96     1459.63     56.85 o 
   2   8   3      249.78      227.15     18.90 o 
   3   8   3      105.78       92.55      9.01 o 
   4   8   3       31.20       31.53      4.50 o 
   5   8   3      171.21      192.57      9.43 o 
   6   8   3       97.97      100.21      6.24 o 
   7   8   3      314.56      288.48     13.70 o 
   8   8   3     1018.87     1026.61     48.34 o 
   9   8   3       72.97       79.71      7.97 o 
  10   8   3       81.76       68.69      7.76 o 
  11   8   3        1.29        3.23      4.54 o 
  12   8   3       18.66       25.04      6.32 o 
  13   8   3       67.22       82.06     13.94 o 
  14   8   3       44.93       48.20      8.39 o 
   0   9   3      195.79      165.72     16.75 o 
   1   9   3      151.76      154.87     10.75 o 
   2   9   3      402.08      374.21     30.61 o 
   3   9   3      601.31      599.75     28.06 o 
   4   9   3      108.24      102.27      9.87 o 
   5   9   3       97.44       78.32      8.51 o 
   6   9   3      184.86      177.88     15.86 o 
   7   9   3      152.73      148.81     10.44 o 
   8   9   3      302.54      302.84     17.92 o 
   9   9   3       75.60       73.14      8.61 o 
  10   9   3       43.16       41.03      7.23 o 
  11   9   3       61.12       45.23      7.83 o 
  12   9   3       41.46       45.72     11.94 o 
  13   9   3        2.51        2.76      5.46 o 
  14   9   3      150.98      153.01     14.56 o 
   1  10   3      712.58      611.37     30.53 o 
   2  10   3       49.47       43.86      7.20 o 
   3  10   3     1147.56     1019.78     88.33 o 
   4  10   3       85.01       62.36      9.32 o 
   5  10   3       95.18       82.37      8.58 o 
   6  10   3      173.18      148.21     13.77 o 
   7  10   3      406.12      402.17     17.69 o 
   8  10   3       13.52       25.43      6.04 o 
   9  10   3      215.56      221.64     20.79 o 
  10  10   3       12.94       10.31      4.87 o 
  11  10   3       16.34       18.23      7.29 o 
  12  10   3       56.73       48.34      8.32 o 
  13  10   3       51.02       51.02     11.28 o 
   0  11   3      877.49      823.02     47.34 o 
   1  11   3       38.43       41.34      6.47 o 
   2  11   3       25.45       11.19      4.84 o 
   3  11   3      712.25      614.68     37.11 o 
   4  11   3       27.07       25.19      5.73 o 
   5  11   3       56.23       59.90      6.79 o 
   6  11   3      152.63      158.28     13.53 o 
   7  11   3        5.83        7.74      3.80 o 
   8  11   3      305.31      345.06     20.03 o 
   9  11   3      103.75      115.88     11.07 o 
  10  11   3      103.83       97.67     10.54 o 
  11  11   3       43.05       28.08      7.17 o 
  12  11   3       32.63       35.14      7.85 o 
   1  12   3      226.24      220.51     13.21 o 
   2  12   3      333.39      296.80     19.56 o 
   3  12   3       31.17       32.32      6.11 o 
   4  12   3       24.67       32.90      6.89 o 
   5  12   3      322.37      320.70     25.54 o 
   6  12   3        4.57       11.87      4.28 o 
   7  12   3      218.13      221.27     31.27 o 
   8  12   3       90.48       92.60     17.66 o 
   9  12   3       30.04       24.86      6.31 o 
  10  12   3      165.63      168.77     18.03 o 
  11  12   3       21.63       26.65     17.73 o 
   0  13   3      114.20      123.24     26.68 o 
   1  13   3      142.80      130.45     20.21 o 
   2  13   3       36.39       29.24     12.35 o 
   3  13   3       63.39       64.80     15.44 o 
   4  13   3       33.59       30.39      8.65 o 
   5  13   3      399.05      416.76     46.93 o 
   6  13   3      284.73      337.37     48.76 o 
   7  13   3        7.12        9.22     11.79 o 
   8  13   3      229.43      201.77     84.44 o 
   9  13   3       10.34        9.23     12.01 o 
  10  13   3      154.85      155.48     71.28 o 
   1  14   3      319.84      380.73     35.10 o 
   2  14   3       34.56       64.53     15.14 o 
   3  14   3       25.61       20.92      8.10 o 
   4  14   3      151.81      180.04     26.00 o 
   5  14   3      101.73      123.90     19.21 o 
   6  14   3       67.17       95.82     19.95 o 
   7  14   3       24.05       15.80     17.56 o 
   8  14   3       23.36       15.45     17.56 o 
   9  14   3      206.80      300.20     40.38 o 
   0  15   3      119.60      121.13     27.39 o 
   1  15   3       43.01       72.21     15.52 o 
   2  15   3      132.57      203.10     23.82 o 
   3  15   3      115.71      152.46     21.24 o 
   4  15   3       25.73       33.08     18.78 o 
   5  15   3       82.87      103.10     20.01 o 
   6  15   3       57.85       43.18     21.77 o 
   7  15   3       17.39        1.40     14.04 o 
   8  15   3        5.89       13.34     17.91 o 
   2  16   3       37.41       44.24     15.10 o 
   3  16   3       10.92       22.12     12.29 o 
   4  16   3      402.91      501.97     49.86 o 
   5  16   3       33.45       46.32     13.04 o 
   0  17   3       54.78       44.24     16.15 o 
   1  17   3       11.43       11.59     12.29 o 
   0   0   4     4189.54     4691.60    283.35 o 
   2   0   4     3759.80     3835.71    146.60 o 
   4   0   4     3794.37     3944.83    151.89 o 
   6   0   4      948.77      886.99     37.51 o 
   8   0   4      145.49      137.80     10.47 o 
  10   0   4      686.12      661.76     32.09 o 
  12   0   4       85.10       65.42      8.12 o 
  14   0   4      231.39      257.04     17.45 o 
  16   0   4      242.96      234.17     18.25 o 
   1   1   4      265.49      260.35     10.01 o 
   2   1   4       18.83       22.42      3.53 o 
   3   1   4       10.57        6.96      2.09 o 
   4   1   4      118.72      161.44      6.69 o 
   5   1   4      865.60      906.96     26.92 o 
   6   1   4       88.29      101.73      5.40 o 
   7   1   4      350.63      322.25     11.64 o 
   8   1   4      321.28      351.72     13.06 o 
   9   1   4       33.14       35.47      3.89 o 
  10   1   4      274.25      261.86     11.05 o 
  11   1   4       46.00       49.83      4.88 o 
  12   1   4       80.76       70.39      5.88 o 
  13   1   4       89.29       96.62      7.04 o 
  14   1   4       54.24       55.51      6.05 o 
  15   1   4      111.27      118.62      8.52 o 
  16   1   4       43.58       54.67      6.72 o 
   0   2   4     1610.61     1548.30    130.15 o 
   1   2   4      167.21      165.87      6.72 o 
   2   2   4      196.43      227.12      8.82 o 
   3   2   4      932.56      910.01     26.27 o 
   4   2   4     3154.61     3459.09     94.87 o 
   5   2   4     1631.51     1685.21     47.80 o 
   6   2   4      129.94      132.78      6.35 o 
   7   2   4      341.98      361.32     12.93 o 
   8   2   4      288.41      264.61     10.77 o 
   9   2   4      122.86      112.64      6.46 o 
  10   2   4      278.18      294.46     11.75 o 
  11   2   4      311.31      302.71     12.55 o 
  12   2   4       42.18       47.04      6.31 o 
  13   2   4      103.27      112.58      7.55 o 
  14   2   4       58.47       51.70      5.85 o 
  15   2   4        0.95        0.55      3.51 o 
  16   2   4       66.18       76.13      9.45 o 
   1   3   4     1178.57     1241.52     38.06 o 
   2   3   4     3719.60     4199.25    122.77 o 
   3   3   4     1609.40     1732.37     48.45 o 
   4   3   4      231.02      221.41      8.67 o 
   5   3   4     1603.46     1636.85     46.64 o 
   6   3   4      150.05      145.51      6.75 o 
   7   3   4      547.47      516.54     18.14 o 
   8   3   4      125.55      130.20      6.78 o 
   9   3   4      228.27      204.40      9.21 o 
  10   3   4       21.57       25.57      3.63 o 
  11   3   4       21.27       18.35      4.13 o 
  12   3   4       35.88       37.08      4.60 o 
  13   3   4        2.90        2.01      2.95 o 
  14   3   4       33.17       29.33      4.96 o 
  15   3   4       52.84       48.78      6.13 o 
  16   3   4       21.60       24.89      5.33 o 
   0   4   4      216.76      256.94     29.78 o 
   1   4   4       16.44       20.52      2.62 o 
   2   4   4     1384.04     1523.32     44.66 o 
   3   4   4      476.42      507.43     15.53 o 
   4   4   4      400.71      421.94     13.86 o 
   5   4   4     1760.23     1692.73     48.60 o 
   6   4   4        8.21        6.16      2.13 o 
   7   4   4       46.75       41.96      3.75 o 
   8   4   4      443.27      412.89     14.92 o 
   9   4   4      192.84      189.80      9.58 o 
  10   4   4       79.95       82.03      5.82 o 
  11   4   4       68.10       70.00      5.62 o 
  12   4   4       19.23       12.89      3.90 o 
  13   4   4      101.51       94.58      7.11 o 
  14   4   4       85.63       81.40      6.99 o 
  15   4   4        2.29       -0.29      3.69 o 
   1   5   4      148.82      133.09     11.83 o 
   2   5   4      179.37      228.32     12.10 o 
   3   5   4      347.05      411.27     19.17 o 
   4   5   4      504.42      501.72     15.93 o 
   5   5   4       77.53       73.18      4.38 o 
   6   5   4      263.42      244.09      9.68 o 
   7   5   4      157.28      133.53      5.72 o 
   8   5   4      639.76      623.45     20.33 o 
   9   5   4      813.49      766.97     24.64 o 
  10   5   4      258.07      276.52     11.49 o 
  11   5   4       84.00       81.67      6.06 o 
  12   5   4      224.87      210.34     10.42 o 
  13   5   4       63.54       56.54      6.20 o 
  14   5   4       58.42       71.89      7.13 o 
  15   5   4       67.25       51.35      8.96 o 
   0   6   4      460.22      445.63     33.18 o 
   1   6   4      799.48      727.93     31.90 o 
   2   6   4       31.72       30.63      3.85 o 
   3   6   4     1126.01     1093.07     38.00 o 
   4   6   4      214.65      227.15      8.43 o 
   5   6   4     1536.46     1450.78     42.42 o 
   6   6   4      123.17      125.11      6.17 o 
   7   6   4       14.89       16.39      3.41 o 
   8   6   4      324.24      323.67     12.27 o 
   9   6   4      301.40      298.86     11.96 o 
  10   6   4      167.67      152.62      8.92 o 
  11   6   4      147.25      147.78      9.66 o 
  12   6   4        1.73        4.83      3.68 o 
  13   6   4       63.51       57.99      8.50 o 
  14   6   4       29.61       32.68      7.56 o 
  15   6   4       10.86        8.96      6.11 o 
   1   7   4      213.33      208.76     16.02 o 
   2   7   4      169.54      197.67     10.29 o 
   3   7   4      148.17      141.01     11.43 o 
   4   7   4     1188.35     1128.40     46.22 o 
   5   7   4       83.15       88.80      7.54 o 
   6   7   4       29.91       34.40      3.98 o 
   7   7   4       26.42       23.87      3.17 o 
   8   7   4       77.71       70.65      5.79 o 
   9   7   4      392.47      348.85     19.86 o 
  10   7   4       29.98       28.88      5.95 o 
  11   7   4       29.16       21.52      5.96 o 
  12   7   4      222.78      221.33     14.94 o 
  13   7   4       18.38       25.90      8.62 o 
  14   7   4      168.97      157.29     13.57 o 
   0   8   4      192.25      184.20     27.74 o 
   1   8   4      390.12      370.17     18.73 o 
   2   8   4      354.13      301.98     17.17 o 
   3   8   4      344.74      307.79     23.71 o 
   4   8   4      133.57      112.31     12.92 o 
   5   8   4      434.50      427.37     21.85 o 
   6   8   4      130.76      158.12     11.78 o 
   7   8   4      288.05      259.59     14.56 o 
   8   8   4      134.52      144.17     10.39 o 
   9   8   4      142.29      126.30     10.27 o 
  10   8   4      303.83      298.90     23.52 o 
  11   8   4      387.55      405.55     20.75 o 
  12   8   4       47.67       41.31      7.56 o 
  13   8   4       68.08       67.38      9.77 o 
  14   8   4      173.48      218.63     17.59 o 
   1   9   4      395.40      397.98     23.01 o 
   2   9   4      542.59      509.34     27.32 o 
   3   9   4      315.82      295.46     32.79 o 
   4   9   4      445.31      399.36     32.08 o 
   5   9   4      153.57      152.52     18.35 o 
   6   9   4      440.04      418.78     31.55 o 
   7   9   4       19.22       18.96      5.64 o 
   8   9   4        7.86        6.12      4.58 o 
   9   9   4       76.82       81.57     10.45 o 
  10   9   4      443.82      441.57     24.78 o 
  11   9   4       37.88       53.52      9.14 o 
  12   9   4      184.71      182.02     15.30 o 
  13   9   4       32.35       26.74      7.95 o 
   0  10   4     1040.72      964.49     56.83 o 
   1  10   4       39.01       40.57      7.08 o 
   2  10   4       52.80       37.79      6.87 o 
   3  10   4      829.86      761.86     76.98 o 
   4  10   4      133.25      128.42     15.86 o 
   5  10   4      113.39       97.77     10.34 o 
   6  10   4       56.43       50.86      6.95 o 
   7  10   4       47.24       55.86      9.73 o 
   8  10   4        0.64       -0.56      4.16 o 
   9  10   4      146.60      173.85     13.37 o 
  10  10   4        8.81        7.28      5.29 o 
  11  10   4       66.43       76.91      9.99 o 
  12  10   4       54.37       62.40     10.82 o 
  13  10   4      155.31      165.48     14.81 o 
   1  11   4      378.48      326.39     17.95 o 
   2  11   4      635.25      553.69     32.53 o 
   3  11   4      285.63      272.94     26.56 o 
   4  11   4      277.80      250.93     15.53 o 
   5  11   4       37.04       29.17      6.18 o 
   6  11   4      281.51      282.31     17.64 o 
   7  11   4      140.67      120.30     10.71 o 
   8  11   4       16.49       21.46      6.08 o 
   9  11   4        0.62       -1.64      4.38 o 
  10  11   4      124.37      138.98     12.77 o 
  11  11   4        8.87       15.56      6.35 o 
  12  11   4      111.11      113.28     14.20 o 
   0  12   4      555.98      531.39     50.91 o 
   1  12   4       90.54       94.33      9.21 o 
   2  12   4      166.60      165.80     12.14 o 
   3  12   4      176.93      160.65     16.98 o 
   4  12   4       32.47       27.20      6.69 o 
   5  12   4      258.24      263.04     20.56 o 
   6  12   4       75.94       76.45      9.38 o 
   7  12   4       49.77       65.51     16.02 o 
   8  12   4      127.08      149.36     30.45 o 
   9  12   4       14.16        9.52      5.13 o 
  10  12   4       43.93       51.22      9.69 o 
  11  12   4      159.30      182.41     27.42 o 
   1  13   4      296.63      303.64     16.89 o 
   2  13   4       31.96       31.59      6.35 o 
   3  13   4       75.23       73.58     12.26 o 
   4  13   4      230.15      235.43     15.35 o 
   5  13   4      147.76      146.78     10.22 o 
   6  13   4      110.17      118.16      9.23 o 
   7  13   4      144.62      171.21     15.81 o 
   8  13   4       27.22       21.06      7.41 o 
   9  13   4        6.45        5.87      6.19 o 
  10  13   4       66.94       82.61     16.66 o 
   0  14   4       44.07       56.18     22.47 o 
   1  14   4       60.67       89.62     17.94 o 
   2  14   4       69.06       87.43     17.87 o 
   3  14   4      134.88      179.74     64.78 o 
   4  14   4       33.24       17.27     12.04 o 
   5  14   4       51.35       52.32     10.92 o 
   6  14   4      142.79      119.89     22.49 o 
   7  14   4       23.26       31.35     15.84 o 
   8  14   4      149.19      115.47     30.02 o 
   9  14   4       32.58       16.23     14.55 o 
   1  15   4      170.45      215.91     26.55 o 
   2  15   4        4.44       24.64     11.28 o 
   3  15   4       19.81       35.31     15.10 o 
   4  15   4      122.18      106.88     14.68 o 
   5  15   4       27.37       39.36     13.40 o 
   6  15   4        2.40       12.78     13.74 o 
   7  15   4      103.01      135.18     30.55 o 
   0  16   4      202.26      275.27     42.84 o 
   1  16   4       41.04       71.33     17.11 o 
   2  16   4       64.60      111.65     27.74 o 
   3  16   4       49.50       80.83     15.34 o 
   4  16   4       32.83       33.21     29.32 o 
   2   0   5      688.70      667.09     29.20 o 
   4   0   5      297.05      272.80     15.39 o 
   6   0   5      225.36      230.61     13.19 o 
   8   0   5      556.87      517.60     25.32 o 
  10   0   5     1008.14      915.73     41.80 o 
  12   0   5      194.36      176.52     13.56 o 
  14   0   5      185.67      225.99     16.17 o 
  16   0   5      119.78      145.85     14.12 o 
   0   1   5      674.66      676.54     90.94 o 
   1   1   5      261.04      228.05     13.74 o 
   2   1   5       20.16       21.21      3.20 o 
   3   1   5     1544.68     1649.16     46.32 o 
   4   1   5     1316.78     1395.58     40.27 o 
   5   1   5      225.55      221.04      9.03 o 
   6   1   5      144.17      141.80      7.02 o 
   7   1   5      107.02      113.84      6.35 o 
   8   1   5      332.79      340.71     12.84 o 
   9   1   5      148.98      136.23      7.35 o 
  10   1   5      868.95      841.74     26.89 o 
  11   1   5      152.29      139.40      8.17 o 
  12   1   5      118.51      102.26      7.12 o 
  13   1   5       86.26       82.96      8.89 o 
  14   1   5        5.14        3.59      3.51 o 
  15   1   5        8.47        9.81      4.21 o 
   1   2   5      930.26     1003.29     32.84 o 
   2   2   5       85.46       75.66      5.48 o 
   3   2   5     2138.13     2194.96     60.19 o 
   4   2   5     2278.56     2174.59     66.81 o 
   5   2   5      973.07      952.60     28.60 o 
   6   2   5      194.91      216.00      8.91 o 
   7   2   5       13.30       22.34      3.25 o 
   8   2   5       14.00       17.60      3.20 o 
   9   2   5       42.71       40.21      4.26 o 
  10   2   5       26.70       32.42      4.10 o 
  11   2   5      145.39      151.55      8.39 o 
  12   2   5      141.94      147.25      8.67 o 
  13   2   5      112.75      108.09      7.54 o 
  14   2   5       45.92       44.22      5.72 o 
  15   2   5       43.55       36.61      5.81 o 
   0   3   5     1466.55     1448.41    164.04 o 
   1   3   5      385.21      395.73     19.95 o 
   2   3   5      236.66      243.22      9.78 o 
   3   3   5      358.61      377.00     12.59 o 
   4   3   5     2360.44     2517.89     79.88 o 
   5   3   5     1443.92     1397.72     40.31 o 
   6   3   5      269.94      279.67     10.83 o 
   7   3   5       61.28       64.72      6.74 o 
   8   3   5      264.96      276.86     10.95 o 
   9   3   5       71.40       69.24      5.29 o 
  10   3   5       84.44       87.52      8.75 o 
  11   3   5      418.88      402.66     15.60 o 
  12   3   5        9.34        9.39      3.50 o 
  13   3   5      105.58      104.45      8.77 o 
  14   3   5       66.69       69.74      6.63 o 
  15   3   5       24.33       20.85      5.00 o 
   1   4   5     1135.46     1144.19     33.32 o 
   2   4   5      573.11      555.49     17.74 o 
   3   4   5      387.51      411.85     13.86 o 
   4   4   5       65.43       72.77      4.34 o 
   5   4   5      237.32      263.89     10.19 o 
   6   4   5      509.52      528.79     17.43 o 
   7   4   5      115.22      113.73      6.35 o 
   8   4   5      171.11      162.56      7.98 o 
   9   4   5       69.59       68.64      5.15 o 
  10   4   5      148.51      122.20      8.48 o 
  11   4   5        7.49        4.67      3.01 o 
  12   4   5      138.81      136.20     12.22 o 
  13   4   5       14.05        7.78      3.65 o 
  14   4   5       52.65       60.06      7.00 o 
  15   4   5       37.68       38.65      6.65 o 
   0   5   5       10.49        8.78      3.67 o 
   1   5   5      794.23      877.58     28.13 o 
   2   5   5      235.74      229.85     11.17 o 
   3   5   5      975.45      944.66     30.80 o 
   4   5   5     1103.55     1163.08     33.74 o 
   5   5   5      314.11      324.60     11.91 o 
   6   5   5      379.81      364.68     13.11 o 
   7   5   5      192.31      182.69      9.00 o 
   8   5   5      984.84      912.86     28.80 o 
   9   5   5      445.65      463.31     16.36 o 
  10   5   5       84.53       75.95      6.11 o 
  11   5   5       22.23       22.78      4.11 o 
  12   5   5       52.91       41.22     11.64 o 
  13   5   5      258.14      278.61     16.17 o 
  14   5   5        3.46        5.82      4.35 o 
  15   5   5       10.64       13.76      5.44 o 
   1   6   5     1037.12      997.67     31.11 o 
   2   6   5      412.04      451.84     18.77 o 
   3   6   5      432.57      418.27     21.20 o 
   4   6   5      106.67       98.01      5.83 o 
   5   6   5      239.99      244.43     11.45 o 
   6   6   5      146.63      134.82      7.50 o 
   7   6   5      381.60      372.65     15.08 o 
   8   6   5       67.84       49.17      5.17 o 
   9   6   5      286.41      257.51     14.09 o 
  10   6   5      106.29       99.35     10.32 o 
  11   6   5       91.90      107.68      8.03 o 
  12   6   5        2.33        2.10      3.76 o 
  13   6   5      129.56      154.95     10.40 o 
  14   6   5       50.39       61.52      9.09 o 
   0   7   5      501.94      490.45     34.95 o 
   1   7   5        4.68        5.02      7.17 o 
   2   7   5      175.70      162.09     14.78 o 
   3   7   5      566.52      499.62     27.05 o 
   4   7   5       81.82       99.49      7.74 o 
   5   7   5       87.65       71.18      9.12 o 
   6   7   5       19.81       17.97      5.17 o 
   7   7   5       79.17       65.99      5.56 o 
   8   7   5      558.07      574.78     21.45 o 
   9   7   5      161.65      141.57     11.04 o 
  10   7   5      236.57      242.02     21.18 o 
  11   7   5       63.48       50.56      7.93 o 
  12   7   5      108.83       96.21     10.44 o 
  13   7   5       11.96       20.51      6.80 o 
  14   7   5       25.61       14.46      6.82 o 
   1   8   5     1665.64     1558.99     67.42 o 
   2   8   5      247.86      211.51     14.60 o 
   3   8   5      121.59      103.18     17.53 o 
   4   8   5      232.28      228.28     16.37 o 
   5   8   5      104.55       79.80     16.83 o 
   6   8   5      496.64      481.66     37.71 o 
   7   8   5      412.51      440.61     23.99 o 
   8   8   5       65.73       65.41      8.83 o 
   9   8   5      124.34      117.26     12.17 o 
  10   8   5      118.35      115.69     11.72 o 
  11   8   5        8.17       11.38      5.95 o 
  12   8   5      117.07       97.01     11.37 o 
  13   8   5       47.26       53.16      9.36 o 
   0   9   5      912.34      784.12     49.62 o 
   1   9   5      445.86      422.39     23.46 o 
   2   9   5      445.56      359.05     20.08 o 
   3   9   5      328.57      312.54     29.09 o 
   4   9   5      122.70      128.93     25.61 o 
   5   9   5      589.59      549.59     53.16 o 
   6   9   5      360.16      370.92     44.29 o 
   7   9   5       29.20       26.13     11.71 o 
   8   9   5       41.08       48.28      9.89 o 
   9   9   5       15.27        7.83      5.23 o 
  10   9   5       36.58       42.00     10.23 o 
  11   9   5       11.63        6.00      6.05 o 
  12   9   5       36.29       46.11      8.99 o 
  13   9   5        9.54       13.42     10.44 o 
   1  10   5      474.54      406.98     26.89 o 
   2  10   5       70.06       62.12     11.55 o 
   3  10   5       73.96       66.11     14.85 o 
   4  10   5       17.09       14.78      5.86 o 
   5  10   5      230.89      217.41     24.12 o 
   6  10   5        6.76        4.08      5.27 o 
   7  10   5      162.11      155.46     18.04 o 
   8  10   5        4.46        2.75      5.09 o 
   9  10   5      272.31      294.22     19.08 o 
  10  10   5        1.19        3.02      5.50 o 
  11  10   5        8.70       11.48      6.35 o 
  12  10   5        5.18        9.34      8.41 o 
   0  11   5      458.47      464.49     31.99 o 
   1  11   5      429.08      379.17     20.49 o 
   2  11   5      199.57      202.15     21.03 o 
   3  11   5      320.41      304.65     23.21 o 
   4  11   5       18.23       19.22      6.26 o 
   5  11   5       27.38       23.49      6.59 o 
   6  11   5      208.12      208.48     15.96 o 
   7  11   5        9.41        5.73      5.01 o 
   8  11   5      219.68      202.57     28.89 o 
   9  11   5       51.66       50.64     18.70 o 
  10  11   5       20.94       17.65      6.43 o 
  11  11   5       25.35       25.67      7.64 o 
   1  12   5      108.05      116.45     10.70 o 
   2  12   5      114.26      115.82     10.76 o 
   3  12   5        9.69        7.81      5.45 o 
   4  12   5      176.01      161.91     24.28 o 
   5  12   5      148.62      169.60     16.22 o 
   6  12   5       45.62       48.16      8.10 o 
   7  12   5      214.65      201.67     26.05 o 
   8  12   5       10.99        7.55      5.96 o 
   9  12   5      140.80      123.52     17.62 o 
  10  12   5      110.01       92.86     19.97 o 
   0  13   5      401.68      391.39     39.50 o 
   1  13   5       14.98       16.01      5.93 o 
   2  13   5       59.28       62.43      8.42 o 
   3  13   5       84.10       79.16     15.51 o 
   4  13   5       11.38       15.19      5.94 o 
   5  13   5       64.19       66.48      9.10 o 
   6  13   5       53.54       66.17      8.97 o 
   7  13   5       81.25       93.78     17.59 o 
   8  13   5      156.46      209.13     26.15 o 
   9  13   5        7.87        9.56      6.27 o 
   1  14   5       25.07       35.68     13.10 o 
   2  14   5      203.76      234.99     29.27 o 
   3  14   5       13.96       19.29     12.60 o 
   4  14   5      138.39      174.41     45.82 o 
   5  14   5       37.55       38.41     10.68 o 
   6  14   5       11.57       33.04     21.42 o 
   7  14   5       93.72      103.75     52.84 o 
   8  14   5        1.58        2.44     13.24 o 
   0  15   5       59.76       80.41     26.68 o 
   1  15   5       12.32       43.22     14.67 o 
   2  15   5       31.43       53.09     14.87 o 
   3  15   5      107.45      107.58     25.98 o 
   4  15   5       26.66       31.55     15.62 o 
   5  15   5       98.91       89.22     25.81 o 
   6  15   5       26.68        5.21     14.24 o 
   1  16   5      102.58      159.87     24.21 o 
   2  16   5       76.60      128.99     22.39 o 
   3  16   5       34.66       69.27     21.77 o 
   0   0   6     1596.29     1268.23    133.42 o 
   2   0   6      702.91      744.38     33.45 o 
   4   0   6     1323.93     1404.73     57.18 o 
   6   0   6     1675.84     1674.49     68.28 o 
   8   0   6       53.86       53.73      6.94 o 
  10   0   6       92.07       85.79     17.10 o 
  12   0   6      126.48      126.06     11.64 o 
  14   0   6      209.31      196.73     20.83 o 
   1   1   6     1076.80     1101.65     33.18 o 
   2   1   6       33.79       28.80      3.83 o 
   3   1   6       82.89       91.42      5.75 o 
   4   1   6      148.07      141.01      7.30 o 
   5   1   6      126.95      113.43      6.55 o 
   6   1   6      108.85      114.44      6.58 o 
   7   1   6      574.35      568.39     18.61 o 
   8   1   6      550.84      531.10     18.35 o 
   9   1   6      615.70      555.64     19.58 o 
  10   1   6        7.83        8.57      3.04 o 
  11   1   6       22.32       20.91      4.04 o 
  12   1   6       97.02       89.64      7.14 o 
  13   1   6      111.64      102.88      7.67 o 
  14   1   6       27.04       23.38      5.01 o 
  15   1   6      143.90      159.43     10.12 o 
   0   2   6     2668.25     2897.09    249.28 o 
   1   2   6      135.11      126.70     10.03 o 
   2   2   6     1421.02     1462.40     41.61 o 
   3   2   6      161.73      152.27      7.73 o 
   4   2   6       37.33       38.27      4.04 o 
   5   2   6      167.95      161.85      7.96 o 
   6   2   6       93.03       91.64      5.94 o 
   7   2   6      140.65      147.24      7.63 o 
   8   2   6     1440.41     1371.27     40.53 o 
   9   2   6      196.44      172.58      8.63 o 
  10   2   6      191.65      172.24      8.91 o 
  11   2   6       88.31       90.36      6.62 o 
  12   2   6        5.33        5.84      3.19 o 
  13   2   6       67.55       68.37      6.36 o 
  14   2   6      142.29      161.51      9.92 o 
  15   2   6       39.19       55.51      6.49 o 
   1   3   6      389.95      378.59     21.83 o 
   2   3   6      149.52      140.08      6.81 o 
   3   3   6      136.39      170.82      8.10 o 
   4   3   6      422.54      413.49     14.69 o 
   5   3   6     1422.79     1391.68     40.13 o 
   6   3   6       91.40      138.51      8.98 o 
   7   3   6      906.74      854.72     27.10 o 
   8   3   6      139.08      135.91      7.43 o 
   9   3   6      305.08      344.32     13.31 o 
  10   3   6       50.25       52.38      5.04 o 
  11   3   6       19.30       10.91      5.50 o 
  12   3   6       24.29       30.39      4.51 o 
  13   3   6       76.48       84.40      6.88 o 
  14   3   6        8.55        9.59      4.71 o 
  15   3   6       41.22       31.75      6.33 o 
   0   4   6     1995.59     1982.69    117.52 o 
   1   4   6      150.95      158.81     11.20 o 
   2   4   6      731.57      790.19     24.23 o 
   3   4   6      348.67      333.93     12.20 o 
   4   4   6       35.93       39.50      3.67 o 
   5   4   6      117.45      117.17      6.57 o 
   6   4   6     1003.10      967.70     31.82 o 
   7   4   6      421.68      452.16     19.16 o 
   8   4   6      193.88      170.59      9.13 o 
   9   4   6       54.93       51.64      4.77 o 
  10   4   6      156.62      156.20      8.44 o 
  11   4   6       89.18       84.92      7.58 o 
  12   4   6        7.04        8.51      4.17 o 
  13   4   6       92.70      112.11      8.78 o 
  14   4   6       20.26       17.78      5.39 o 
  15   4   6        0.08       -0.13      4.36 o 
   1   5   6      259.68      218.70     14.29 o 
   2   5   6      159.01      168.94     11.49 o 
   3   5   6       98.69       96.61      6.74 o 
   4   5   6      141.96      144.50      8.58 o 
   5   5   6       19.54       17.79      3.39 o 
   6   5   6       99.70      102.49      8.24 o 
   7   5   6      673.93      639.16     23.06 o 
   8   5   6       12.03       11.50      3.51 o 
   9   5   6      100.32      103.52      7.50 o 
  10   5   6      270.89      263.55     12.83 o 
  11   5   6       56.13       56.17      6.21 o 
  12   5   6      343.51      357.48     16.33 o 
  13   5   6       20.63       14.04      4.81 o 
  14   5   6       35.34       37.49      6.20 o 
   0   6   6       24.06       34.57      4.64 o 
   1   6   6      453.05      432.01     26.59 o 
   2   6   6      702.04      737.10     24.59 o 
   3   6   6      210.10      207.11     10.75 o 
   4   6   6      411.58      392.29     25.84 o 
   5   6   6      127.66      139.54      9.00 o 
   6   6   6       49.56       56.10      5.09 o 
   7   6   6      352.97      338.74     15.74 o 
   8   6   6      102.82      114.43      7.70 o 
   9   6   6      121.72      139.61     11.32 o 
  10   6   6      123.47      106.42      8.47 o 
  11   6   6      285.83      294.07     14.40 o 
  12   6   6      110.76      121.23      9.27 o 
  13   6   6       78.63       89.18     20.37 o 
  14   6   6       40.15       42.05      8.80 o 
   1   7   6      626.32      583.38     27.91 o 
   2   7   6      424.13      411.60     36.69 o 
   3   7   6      345.06      340.37     33.09 o 
   4   7   6      286.64      261.93     25.95 o 
   5   7   6      149.31      125.71     16.42 o 
   6   7   6      505.17      474.45     28.33 o 
   7   7   6       11.21       21.40      6.06 o 
   8   7   6      156.42      145.77     13.00 o 
   9   7   6       49.95       50.64     10.74 o 
  10   7   6      302.09      299.94     19.51 o 
  11   7   6       20.50       32.69      7.84 o 
  12   7   6       47.60       62.61     10.00 o 
  13   7   6       27.30       26.58      8.30 o 
   0   8   6      933.32      870.60     54.10 o 
   1   8   6       32.95       35.43      7.82 o 
   2   8   6      678.24      637.03     60.05 o 
   3   8   6      659.82      585.62     31.11 o 
   4   8   6      228.84      237.19     22.15 o 
   5   8   6      745.73      675.15     58.18 o 
   6   8   6       57.96       52.09      8.13 o 
   7   8   6       53.43       44.82      7.96 o 
   8   8   6       68.08       82.44     10.14 o 
   9   8   6       43.61       47.68     12.93 o 
  10   8   6       18.33       13.06      7.71 o 
  11   8   6       74.06       77.53     10.66 o 
  12   8   6      200.47      208.48     17.02 o 
  13   8   6       92.70      116.85     21.78 o 
   1   9   6      226.64      207.31     14.95 o 
   2   9   6      271.54      226.70     16.02 o 
   3   9   6      130.19      123.19     11.75 o 
   4   9   6      309.63      315.68     31.62 o 
   5   9   6      314.81      297.47     28.33 o 
   6   9   6       16.00       10.30      5.74 o 
   7   9   6        9.76        5.82      5.02 o 
   8   9   6       61.56       45.73      8.09 o 
   9   9   6       18.45       16.16      6.33 o 
  10   9   6      102.32      126.99     12.73 o 
  11   9   6        6.04        6.66      6.24 o 
  12   9   6      144.89      142.25     18.36 o 
   0  10   6       52.69       52.77     12.33 o 
   1  10   6      318.88      299.48     18.62 o 
   2  10   6       87.73       92.81     10.46 o 
   3  10   6      248.16      237.86     24.38 o 
   4  10   6      104.96       94.36     10.35 o 
   5  10   6      158.69      124.23     12.26 o 
   6  10   6       26.34       26.16     12.11 o 
   7  10   6        4.09        5.58      5.29 o 
   8  10   6       55.77       55.51     16.56 o 
   9  10   6       79.21       71.23     12.94 o 
  10  10   6       26.62       26.65      7.58 o 
  11  10   6      215.14      204.57     17.17 o 
  12  10   6       34.75       43.26     12.60 o 
   1  11   6        3.97        4.53      5.50 o 
   2  11   6       41.22       38.96      8.06 o 
   3  11   6       39.95       17.97      6.66 o 
   4  11   6      568.08      534.32     61.98 o 
   5  11   6       26.49       19.02      6.77 o 
   6  11   6      194.30      191.08     24.22 o 
   7  11   6       16.83        2.91      5.35 o 
   8  11   6        5.43        3.06      5.22 o 
   9  11   6       50.51       40.09      9.29 o 
  10  11   6       11.31        9.09      6.07 o 
  11  11   6       43.23       42.71     10.81 o 
   0  12   6      192.71      220.35     22.17 o 
   1  12   6       49.95       49.48      8.38 o 
   2  12   6       48.39       44.14      7.98 o 
   3  12   6      274.94      255.94     27.21 o 
   4  12   6       25.36       16.70      6.55 o 
   5  12   6       85.10       93.83     22.30 o 
   6  12   6       55.24       54.73     16.42 o 
   7  12   6      162.10      188.01     27.87 o 
   8  12   6       47.88       55.49     10.34 o 
   9  12   6       53.24       66.48      9.57 o 
  10  12   6        5.14       10.03      6.64 o 
   1  13   6      283.91      306.28     23.99 o 
   2  13   6      217.74      234.75     15.94 o 
   3  13   6       10.53        4.27      5.77 o 
   4  13   6      108.89      128.27     12.14 o 
   5  13   6       12.44        9.82      7.20 o 
   6  13   6       68.19       52.28     13.53 o 
   7  13   6       14.42       15.08      6.89 o 
   8  13   6        0.10        8.79      7.30 o 
   0  14   6      157.45      159.97     19.66 o 
   1  14   6       23.25       25.51      7.28 o 
   2  14   6        7.41       17.12      6.63 o 
   3  14   6      163.57      193.22     22.10 o 
   4  14   6       20.36       26.59      7.66 o 
   5  14   6      164.76      175.94     14.32 o 
   6  14   6      149.46      157.00     15.68 o 
   7  14   6       15.51       10.28      7.21 o 
   1  15   6        2.93       30.99     14.01 o 
   2  15   6       28.67       46.15     16.34 o 
   3  15   6       10.57       30.69     14.76 o 
   4  15   6        0.50        6.91     12.57 o 
   5  15   6       29.73       31.63     16.96 o 
   2   0   7     1477.78     1582.22     63.61 o 
   4   0   7      356.36      385.07     19.42 o 
   6   0   7     1013.07      979.32     49.17 o 
   8   0   7      321.52      291.67     20.50 o 
  10   0   7      170.79      184.68     13.69 o 
  12   0   7      199.41      205.71     17.20 o 
  14   0   7       96.74      111.48     11.89 o 
   0   1   7      144.88      157.87     11.53 o 
   1   1   7       73.89       55.74      5.26 o 
   2   1   7      216.96      220.46     13.57 o 
   3   1   7     1766.85     1727.97     49.92 o 
   4   1   7        8.94        3.46      3.14 o 
   5   1   7     2651.90     2623.26     73.29 o 
   6   1   7      607.35      599.55     20.49 o 
   7   1   7      204.47      200.41      9.50 o 
   8   1   7      174.61      162.03      8.60 o 
   9   1   7        8.44        5.09      2.98 o 
  10   1   7        5.18        4.73      3.12 o 
  11   1   7      302.04      300.47     13.14 o 
  12   1   7       96.98      100.43      7.98 o 
  13   1   7       66.61       79.07      7.01 o 
  14   1   7        3.23        1.34      3.74 o 
   1   2   7      389.36      382.72     18.10 o 
   2   2   7      346.18      323.93     15.23 o 
   3   2   7      205.62      215.84     15.68 o 
   4   2   7     1026.31     1020.94     35.58 o 
   5   2   7       16.38       12.87      3.61 o 
   6   2   7      710.82      686.87     22.42 o 
   7   2   7      251.88      264.33     11.04 o 
   8   2   7       46.30       52.79      4.99 o 
   9   2   7      218.26      230.11     10.44 o 
  10   2   7      171.06      168.53      8.97 o 
  11   2   7       12.42        9.76      3.53 o 
  12   2   7      137.66      143.89      8.78 o 
  13   2   7       21.92       17.85      4.76 o 
  14   2   7       39.69       51.08      7.00 o 
   0   3   7      371.66      335.10     22.25 o 
   1   3   7      518.49      540.78     23.68 o 
   2   3   7     1215.06     1317.67     38.56 o 
   3   3   7      884.65      891.48     27.75 o 
   4   3   7      202.92      208.06      9.81 o 
   5   3   7      377.62      340.34     13.02 o 
   6   3   7      463.09      439.61     16.75 o 
   7   3   7     2608.64     2455.16     95.47 o 
   8   3   7       77.49       75.86      6.23 o 
   9   3   7      248.63      242.93     10.94 o 
  10   3   7       46.66       54.50      5.30 o 
  11   3   7       55.11       67.35      6.75 o 
  12   3   7       51.05       48.99      6.24 o 
  13   3   7      132.48      117.96     11.41 o 
  14   3   7       30.18       27.02      5.78 o 
   1   4   7      426.14      446.54     20.20 o 
   2   4   7      517.58      547.95     18.24 o 
   3   4   7       47.81       51.57      4.87 o 
   4   4   7     2036.07     1931.82     55.28 o 
   5   4   7      349.22      333.94     14.00 o 
   6   4   7      152.09      169.58      9.28 o 
   7   4   7       96.27      102.29      7.15 o 
   8   4   7       13.18        9.98      3.52 o 
   9   4   7      180.96      178.83     10.13 o 
  10   4   7      135.94      142.44      9.23 o 
  11   4   7        0.98       -1.48      3.36 o 
  12   4   7      335.43      361.09     16.74 o 
  13   4   7       71.92       77.50      7.87 o 
  14   4   7       13.49       14.57      5.10 o 
   0   5   7     1255.83     1296.06     92.71 o 
   1   5   7      196.81      204.51     15.62 o 
   2   5   7      164.32      155.57     10.46 o 
   3   5   7       67.10       52.79      7.56 o 
   4   5   7       28.02       24.31      5.42 o 
   5   5   7      439.50      438.31     17.40 o 
   6   5   7     1303.21     1180.36     39.25 o 
   7   5   7      187.62      177.90      9.61 o 
   8   5   7       44.87       57.91      5.73 o 
   9   5   7       47.43       43.02      5.45 o 
  10   5   7        2.17        1.96      3.50 o 
  11   5   7      362.54      382.80     17.04 o 
  12   5   7       19.67       25.19      8.12 o 
  13   5   7       27.24       35.82      6.06 o 
  14   5   7       27.02       29.29     11.05 o 
   1   6   7      127.77      120.57     11.94 o 
   2   6   7      609.38      590.02     65.59 o 
   3   6   7       48.53       59.47     12.87 o 
   4   6   7      232.32      218.33     23.55 o 
   5   6   7       19.85       17.66      5.38 o 
   6   6   7      452.94      417.36     20.84 o 
   7   6   7      341.51      311.34     17.52 o 
   8   6   7       25.46       20.36      6.28 o 
   9   6   7      175.65      173.20     22.96 o 
  10   6   7      192.20      206.25     14.37 o 
  11   6   7       54.83       71.47     10.34 o 
  12   6   7        6.02        4.06      5.61 o 
  13   6   7       31.35       34.97      8.95 o 
   0   7   7       66.02       65.72     20.19 o 
   1   7   7       24.09       21.71      7.58 o 
   2   7   7      307.94      296.15     18.63 o 
   3   7   7      377.99      334.27     42.70 o 
   4   7   7       71.24       64.52      9.33 o 
   5   7   7      582.44      547.35     53.16 o 
   6   7   7      249.58      257.58     26.14 o 
   7   7   7       40.59       39.97      8.18 o 
   8   7   7      276.16      258.91     21.55 o 
   9   7   7       17.50       14.41      6.87 o 
  10   7   7       59.16       50.80      9.27 o 
  11   7   7        5.84        9.78      6.64 o 
  12   7   7       31.17       39.58      9.13 o 
  13   7   7       96.79       81.22     13.88 o 
   1   8   7      348.31      311.02     19.75 o 
   2   8   7       26.35       15.92      7.55 o 
   3   8   7      546.57      498.49     31.24 o 
   4   8   7       30.54       31.20      7.70 o 
   5   8   7       94.38       84.34     15.31 o 
   6   8   7       15.65       10.97      5.79 o 
   7   8   7       42.03       52.14      8.92 o 
   8   8   7       35.96       27.05      7.49 o 
   9   8   7       61.58       54.60      9.48 o 
  10   8   7       20.38       24.52      9.37 o 
  11   8   7        0.04       -3.76      5.76 o 
  12   8   7       60.24       53.39     10.00 o 
   0   9   7      996.76      939.31     56.95 o 
   1   9   7      121.85      121.98     12.87 o 
   2   9   7      370.65      379.11     22.07 o 
   3   9   7       88.65       70.67     10.01 o 
   4   9   7       43.12       45.40      9.71 o 
   5   9   7       98.17       89.90     10.70 o 
   6   9   7        6.40        8.28      5.75 o 
   7   9   7      132.51      135.39     14.95 o 
   8   9   7      213.46      181.71     19.21 o 
   9   9   7       30.81       24.82      7.40 o 
  10   9   7       23.18       19.99      8.60 o 
  11   9   7       74.14       73.32     11.34 o 
  12   9   7       11.50        4.96      6.82 o 
   1  10   7      352.70      325.12     20.00 o 
   2  10   7       30.57       36.02      9.83 o 
   3  10   7      122.79      120.03     14.75 o 
   4  10   7       41.37       35.68      8.08 o 
   5  10   7      152.69      155.89     22.71 o 
   6  10   7       13.00        7.74      5.95 o 
   7  10   7      249.11      262.92     31.52 o 
   8  10   7       13.47        4.66      5.53 o 
   9  10   7      105.42      116.56     14.75 o 
  10  10   7       13.32       14.59      7.10 o 
  11  10   7        1.97        3.47      5.93 o 
   0  11   7      175.44      171.41     20.94 o 
   1  11   7       71.91       64.90     10.15 o 
   2  11   7       28.51       18.70      7.05 o 
   3  11   7        2.67        2.20      5.68 o 
   4  11   7        0.69        2.43      8.36 o 
   5  11   7      159.27      149.59     21.94 o 
   6  11   7      123.29      126.22     18.75 o 
   7  11   7       40.59       48.05      9.13 o 
   8  11   7      113.11      153.89     19.59 o 
   9  11   7        6.45        7.63      8.31 o 
  10  11   7       34.03       36.65      8.92 o 
   1  12   7      289.37      279.93     18.90 o 
   2  12   7       84.62       64.08     10.12 o 
   3  12   7       11.15        6.69      6.37 o 
   4  12   7       44.75       54.25      9.25 o 
   5  12   7       32.24       35.40      8.28 o 
   6  12   7       10.41       24.01      7.51 o 
   7  12   7      186.51      177.93     24.43 o 
   8  12   7       10.39       17.28      7.00 o 
   9  12   7      115.12      135.93     25.64 o 
   0  13   7       31.05       26.44     10.66 o 
   1  13   7        5.39        2.12      5.60 o 
   2  13   7       72.76       81.78     10.74 o 
   3  13   7       19.60       21.11      9.72 o 
   4  13   7       41.49       53.01      9.40 o 
   5  13   7       63.03       54.57     12.51 o 
   6  13   7      143.17      131.29     19.87 o 
   7  13   7        3.01        2.81      6.61 o 
   1  14   7        6.93       14.89      8.62 o 
   2  14   7       76.49       98.61     11.40 o 
   3  14   7        0.56       10.67      6.79 o 
   4  14   7       36.26       21.54      7.98 o 
   5  14   7        7.28       13.58      7.41 o 
   0  15   7       52.98       79.70     27.39 o 
   1  15   7        5.09       25.51     14.15 o 
   2  15   7        3.55       11.89     12.41 o 
   0   0   8      435.72      394.33     28.62 o 
   2   0   8      126.63      129.87     11.50 o 
   4   0   8      974.05      981.06     43.13 o 
   6   0   8      254.74      268.38     16.56 o 
   8   0   8      557.77      536.53     29.62 o 
  10   0   8      173.21      174.42     13.51 o 
  12   0   8       90.24      105.07     10.83 o 
  14   0   8      405.45      420.65     25.97 o 
   1   1   8     1043.64     1110.21     33.41 o 
   2   1   8      337.04      370.61     20.63 o 
   3   1   8      249.03      256.18     12.93 o 
   4   1   8      205.60      199.04     11.07 o 
   5   1   8       63.88       69.15      5.98 o 
   6   1   8      311.13      324.65     13.12 o 
   7   1   8      221.17      236.34     10.42 o 
   8   1   8       73.17       62.54      5.62 o 
   9   1   8      390.60      383.26     17.30 o 
  10   1   8       44.51       36.76      4.95 o 
  11   1   8       21.46       19.57      5.05 o 
  12   1   8        0.92       -1.82      3.20 o 
  13   1   8      117.10      128.34     11.32 o 
  14   1   8       10.67       11.66      5.02 o 
   0   2   8     1991.96     1892.16     76.71 o 
   1   2   8       89.65       83.98      6.70 o 
   2   2   8      196.42      179.79     13.16 o 
   3   2   8      265.15      289.29     11.63 o 
   4   2   8       71.14       80.52      7.43 o 
   5   2   8       69.94       63.59      5.75 o 
   6   2   8      848.39      834.86     26.35 o 
   7   2   8      274.58      277.66     11.99 o 
   8   2   8      549.18      510.75     18.73 o 
   9   2   8       62.50       61.95      5.67 o 
  10   2   8      141.91      137.83     13.22 o 
  11   2   8       73.23       79.49      7.42 o 
  12   2   8       12.59       11.11      4.62 o 
  13   2   8       65.58       81.86      8.05 o 
  14   2   8       20.25       20.51      5.74 o 
   1   3   8      331.81      312.23     16.36 o 
   2   3   8       14.92       23.88      4.07 o 
   3   3   8       13.57        7.72      3.56 o 
   4   3   8      248.88      238.05     14.44 o 
   5   3   8      511.76      480.01     19.94 o 
   6   3   8      284.24      269.78     13.07 o 
   7   3   8      902.71      902.65     31.32 o 
   8   3   8       21.63       18.45      4.33 o 
   9   3   8       32.50       32.60      5.15 o 
  10   3   8       59.66       57.86      6.41 o 
  11   3   8       13.57       14.73      4.62 o 
  12   3   8       19.64       20.25      5.22 o 
  13   3   8      121.39      141.65     10.38 o 
   0   4   8       74.75       89.96     15.49 o 
   1   4   8       38.87       41.92      5.20 o 
   2   4   8      512.22      505.59     22.33 o 
   3   4   8      110.70      110.13      9.06 o 
   4   4   8      104.62      124.42      8.64 o 
   5   4   8      200.48      226.01     20.39 o 
   6   4   8      655.19      629.47     23.06 o 
   7   4   8      181.43      179.10     16.15 o 
   8   4   8      222.37      224.21     17.08 o 
   9   4   8       25.41       24.91      4.76 o 
  10   4   8       46.80       58.84      8.62 o 
  11   4   8       36.36       36.54      5.82 o 
  12   4   8       10.30       11.81      4.74 o 
  13   4   8       54.39       60.01      7.46 o 
   1   5   8      321.18      310.94     15.36 o 
   2   5   8        9.67        5.99      3.44 o 
   3   5   8       96.22      103.41     12.14 o 
   4   5   8       60.51       56.11      5.49 o 
   5   5   8      128.94      133.39      8.00 o 
   6   5   8      162.62      176.01     11.13 o 
   7   5   8      364.15      334.06     21.29 o 
   8   5   8       32.81       32.98      4.89 o 
   9   5   8      251.11      239.04     15.73 o 
  10   5   8       94.22       97.03     10.48 o 
  11   5   8       66.95       71.25     12.32 o 
  12   5   8      217.73      218.68     16.18 o 
  13   5   8        1.89        1.31      5.67 o 
   0   6   8      117.59       95.66     16.69 o 
   1   6   8      287.86      296.34     18.89 o 
   2   6   8      478.28      453.79     24.77 o 
   3   6   8      357.39      324.47     41.87 o 
   4   6   8      110.26      106.25     12.00 o 
   5   6   8        1.31       -4.60      4.78 o 
   6   6   8       91.72       74.61     16.22 o 
   7   6   8       22.44       15.20      6.83 o 
   8   6   8       91.28      122.63     19.14 o 
   9   6   8      219.36      223.64     17.66 o 
  10   6   8       32.50       29.11      8.09 o 
  11   6   8      191.14      231.60     33.24 o 
  12   6   8        6.38        8.40      6.93 o 
   1   7   8      281.94      255.89     22.40 o 
   2   7   8      831.26      776.17     49.11 o 
   3   7   8      157.63      143.28     18.40 o 
   4   7   8      196.68      192.72     28.03 o 
   5   7   8       71.62       66.84     12.45 o 
   6   7   8      124.45      123.16     21.34 o 
   7   7   8       39.08       38.52      8.44 o 
   8   7   8        1.81        3.70      5.19 o 
   9   7   8       22.44       19.48      7.55 o 
  10   7   8       87.24       73.76     16.55 o 
  11   7   8        1.38        0.61      6.05 o 
  12   7   8       59.90       59.46     11.06 o 
   0   8   8     1248.66     1128.87    105.86 o 
   1   8   8       96.66      108.10     12.62 o 
   2   8   8       95.70       97.11     11.90 o 
   3   8   8      430.07      397.84     56.91 o 
   4   8   8      109.40       87.81     14.30 o 
   5   8   8      260.36      277.47     39.17 o 
   6   8   8       84.44       65.35     12.82 o 
   7   8   8       20.28       21.54      7.30 o 
   8   8   8       39.26       63.21     14.90 o 
   9   8   8        1.20       -0.67      5.48 o 
  10   8   8       20.88       40.01      9.29 o 
  11   8   8      153.54      200.73     17.58 o 
   1   9   8        7.96        4.73      6.09 o 
   2   9   8      129.66      118.75     14.46 o 
   3   9   8      153.99      162.27     15.32 o 
   4   9   8      146.42      137.98     14.60 o 
   5   9   8       93.42      102.19     11.67 o 
   6   9   8       22.17       25.26      7.62 o 
   7   9   8        8.77       19.45      7.29 o 
   8   9   8       59.10       70.91     13.33 o 
   9   9   8       34.74       25.16      8.87 o 
  10   9   8      148.64      141.03     26.51 o 
  11   9   8       15.74       24.74      9.32 o 
   0  10   8       19.48       23.52     10.98 o 
   1  10   8       16.54       11.40      6.92 o 
   2  10   8        3.18       -2.12      5.98 o 
   3  10   8       89.93       98.05     11.76 o 
   4  10   8       52.42       43.68      9.24 o 
   5  10   8      269.77      270.49     37.91 o 
   6  10   8       24.84       25.21      8.04 o 
   7  10   8       67.22       71.22     10.36 o 
   8  10   8       10.89       15.84      7.35 o 
   9  10   8       92.58       71.38     16.93 o 
  10  10   8        6.23       13.35      7.67 o 
   1  11   8       37.82       36.20      8.83 o 
   2  11   8       24.95       19.49      7.45 o 
   3  11   8        5.33        3.23      6.31 o 
   4  11   8      364.54      393.79     47.24 o 
   5  11   8        6.62        0.54      6.27 o 
   6  11   8       76.91       57.24     10.46 o 
   7  11   8        4.36        9.05      7.31 o 
   8  11   8       10.67        4.29     10.44 o 
   9  11   8       17.73       27.97     10.34 o 
   0  12   8      150.33      167.18     22.47 o 
   1  12   8       42.02       37.65      9.03 o 
   2  12   8       31.86       28.06      8.29 o 
   3  12   8      118.85      122.11     18.14 o 
   4  12   8       12.48       11.44      7.10 o 
   5  12   8      108.89      123.13     13.50 o 
   6  12   8       76.98       88.95     11.93 o 
   7  12   8        6.02        6.44      6.76 o 
   8  12   8       23.34       31.81     16.74 o 
   1  13   8       79.64       87.65     14.29 o 
   2  13   8      146.32      146.96     20.22 o 
   3  13   8       11.69       18.08      7.28 o 
   4  13   8       39.57       41.01      9.04 o 
   5  13   8       54.74       56.51     10.05 o 
   6  13   8       25.18       39.47      9.22 o 
   0  14   8       36.55       52.53     14.22 o 
   1  14   8       79.51       93.29     11.86 o 
   2  14   8       25.71       30.45      8.67 o 
   3  14   8      117.16      109.16     12.96 o 
   2   0   9      418.33      406.71     38.50 o 
   4   0   9     1347.43     1454.89     80.91 o 
   6   0   9      874.29      899.12     47.36 o 
   8   0   9       78.07       74.56      9.80 o 
  10   0   9      124.24      122.63     17.94 o 
  12   0   9      171.34      181.74     14.99 o 
   0   1   9      601.77      545.66     36.44 o 
   1   1   9      100.56       88.30      7.86 o 
   2   1   9       93.82       85.17      7.02 o 
   3   1   9      659.94      691.01     23.31 o 
   4   1   9       16.58       18.48      4.12 o 
   5   1   9       86.29       89.98      6.87 o 
   6   1   9      163.52      168.72      9.89 o 
   7   1   9      115.31      128.62      8.03 o 
   8   1   9        3.65        2.98      3.46 o 
   9   1   9      179.62      187.54     10.00 o 
  10   1   9       11.77       10.32      4.28 o 
  11   1   9      185.92      209.48     12.05 o 
  12   1   9       23.16       12.14      6.76 o 
  13   1   9        9.91       10.95      5.07 o 
   1   2   9      298.81      285.87     14.85 o 
   2   2   9      501.62      487.27     26.13 o 
   3   2   9      191.38      182.12     13.70 o 
   4   2   9      306.39      308.12     13.08 o 
   5   2   9      464.99      440.32     20.70 o 
   6   2   9       78.33       80.89      8.31 o 
   7   2   9       12.81       18.96      4.57 o 
   8   2   9       15.94       18.58      4.60 o 
   9   2   9       64.02       78.77      7.32 o 
  10   2   9       76.98       77.96      7.54 o 
  11   2   9       12.68       18.81      4.90 o 
  12   2   9      115.09      133.81     10.11 o 
  13   2   9        6.14        5.26      4.68 o 
   0   3   9      802.92      814.21     66.45 o 
   1   3   9       24.80       26.01      5.10 o 
   2   3   9      285.56      280.60     17.63 o 
   3   3   9      257.74      246.05     18.50 o 
   4   3   9      254.38      246.39     16.51 o 
   5   3   9     1265.07     1317.05     69.73 o 
   6   3   9       89.80       99.34      7.93 o 
   7   3   9       80.27       75.80      9.69 o 
   8   3   9       26.35       27.15      7.91 o 
   9   3   9      175.15      163.23     13.27 o 
  10   3   9       80.22       85.28      9.90 o 
  11   3   9       67.09       64.38      7.12 o 
  12   3   9       23.41       27.53      6.65 o 
  13   3   9      241.74      275.47     22.14 o 
   1   4   9       33.88       41.72      5.83 o 
   2   4   9       59.99       51.77      6.19 o 
   3   4   9       79.02       73.30     12.20 o 
   4   4   9       75.80       80.38     12.22 o 
   5   4   9      288.64      275.56     19.21 o 
   6   4   9      126.30      134.89     13.16 o 
   7   4   9      174.60      183.92     11.56 o 
   8   4   9      117.17      110.70      8.26 o 
   9   4   9       38.05       39.27      6.60 o 
  10   4   9      278.61      298.86     14.68 o 
  11   4   9        1.48        7.89      5.79 o 
  12   4   9       71.17       90.45     10.83 o 
   0   5   9      367.48      337.20     36.52 o 
   1   5   9      337.56      319.07     20.71 o 
   2   5   9       72.21       63.45     12.57 o 
   3   5   9      149.77      146.15     19.71 o 
   4   5   9       86.39      117.42     20.56 o 
   5   5   9      143.21      148.38     19.16 o 
   6   5   9       83.63       77.27     13.13 o 
   7   5   9        8.49       21.98      8.72 o 
   8   5   9      481.44      464.25     27.19 o 
   9   5   9      194.11      198.97     16.70 o 
  10   5   9       11.06       11.54      6.75 o 
  11   5   9      143.13      185.20     16.09 o 
  12   5   9        2.84        4.30      7.22 o 
   1   6   9      226.02      250.14     21.02 o 
   2   6   9      250.68      194.32     23.05 o 
   3   6   9      232.55      213.16     16.84 o 
   4   6   9      250.89      246.94     21.39 o 
   5   6   9       98.15       78.68     13.63 o 
   6   6   9        7.59       19.90      7.45 o 
   7   6   9       77.48       78.15     16.23 o 
   8   6   9      134.47      123.64     21.34 o 
   9   6   9      261.42      264.85     26.92 o 
  10   6   9        5.09        6.85      6.58 o 
  11   6   9       26.92       28.13      8.90 o 
   0   7   9      357.30      274.88     34.58 o 
   1   7   9       75.61       61.94     10.60 o 
   2   7   9       45.15       50.26      9.74 o 
   3   7   9      112.02       94.30     11.99 o 
   4   7   9        8.03        6.58      6.39 o 
   5   7   9       19.28       19.88      7.86 o 
   6   7   9      143.00      156.53     21.69 o 
   7   7   9       34.55       29.95      8.25 o 
   8   7   9       35.61       43.99     10.44 o 
   9   7   9       23.28       13.11      7.42 o 
  10   7   9       61.47       59.47     10.82 o 
  11   7   9       20.21       21.62      7.95 o 
   1   8   9      399.05      402.94     51.03 o 
   2   8   9       67.77       66.98     10.74 o 
   3   8   9       84.97       64.61     10.75 o 
   4   8   9       69.36       71.19     12.72 o 
   5   8   9       54.46       43.09      9.06 o 
   6   8   9       39.80       34.15      8.34 o 
   7   8   9       92.69      115.93     15.46 o 
   8   8   9       27.29       29.29      8.58 o 
   9   8   9       57.86       79.14     14.70 o 
  10   8   9       48.77       45.12     11.61 o 
   0   9   9      382.23      378.87     38.97 o 
   1   9   9       45.24       34.20     12.62 o 
   2   9   9      162.37      130.37     15.73 o 
   3   9   9      121.95      113.15     16.27 o 
   4   9   9      104.36      116.00     17.33 o 
   5   9   9       45.30       63.32     12.03 o 
   6   9   9      128.82      145.19     14.31 o 
   7   9   9       26.79       20.15      8.24 o 
   8   9   9       69.89       77.26     15.36 o 
   9   9   9       24.57       17.06      8.02 o 
  10   9   9       72.20       86.59     12.18 o 
   1  10   9       60.73       62.40     10.71 o 
   2  10   9       47.09       61.98     10.66 o 
   3  10   9       21.72       34.27      8.67 o 
   4  10   9        1.05        1.26      6.43 o 
   5  10   9      123.52      129.59     29.25 o 
   6  10   9        8.66        9.28      7.25 o 
   7  10   9      110.78      123.15     18.65 o 
   8  10   9        2.63        5.26      6.51 o 
   9  10   9       12.04       14.32      8.06 o 
   0  11   9      265.37      341.26     30.12 o 
   1  11   9       29.84       20.14      8.06 o 
   2  11   9      111.05      113.98     13.49 o 
   3  11   9       37.06       36.66      9.26 o 
   4  11   9      101.87      107.20     13.38 o 
   5  11   9       19.66       17.10      8.30 o 
   6  11   9      106.29      110.05     13.54 o 
   7  11   9       58.19       41.36     10.02 o 
   1  12   9       81.24       71.66     11.40 o 
   2  12   9        4.16        3.19      7.32 o 
   3  12   9        1.04        4.42      7.54 o 
   4  12   9       35.47       45.04     10.04 o 
   5  12   9       18.07       22.69      8.70 o 
   6  12   9       25.34       29.36      8.89 o 
   0  13   9      141.07      144.45     20.97 o 
   1  13   9       16.34       22.29      8.26 o 
   2  13   9       72.02       81.98     11.91 o 
   3  13   9       48.89       55.30     10.68 o 
   4  13   9       13.07       21.06     16.05 o 
   0   0  10      241.87      232.70     35.11 o 
   2   0  10      537.59      531.05     36.74 o 
   4   0  10      291.05      316.79     30.74 o 
   6   0  10      221.24      241.38     28.18 o 
   8   0  10       40.95       35.00     10.12 o 
  10   0  10        4.70        7.66      6.75 o 
  12   0  10      185.71      213.08     20.68 o 
   1   1  10       66.06       63.71      6.27 o 
   2   1  10       61.49       63.62      6.38 o 
   3   1  10       62.02       62.63      7.95 o 
   4   1  10      150.67      158.75     10.77 o 
   5   1  10        3.96        5.04      3.89 o 
   6   1  10       21.72       22.95      5.21 o 
   7   1  10      149.16      159.05     11.87 o 
   8   1  10       12.36       17.72      4.74 o 
   9   1  10      146.46      149.84     10.07 o 
  10   1  10       85.49       88.44      8.14 o 
  11   1  10       14.58       19.21      5.51 o 
  12   1  10       13.79       18.71      6.02 o 
   0   2  10      433.64      439.34     33.13 o 
   1   2  10       31.59       24.24      5.27 o 
   2   2  10      321.75      335.66     20.60 o 
   3   2  10       21.28       15.87      4.95 o 
   4   2  10       75.14       64.19      7.53 o 
   5   2  10       94.36      101.49      8.12 o 
   6   2  10      118.40      144.54     13.09 o 
   7   2  10        9.67        8.38      4.18 o 
   8   2  10       45.71       55.62      6.66 o 
   9   2  10       47.98       45.69      6.64 o 
  10   2  10       22.59       22.28      5.18 o 
  11   2  10       42.81       47.24      6.77 o 
  12   2  10       51.12       59.33      7.63 o 
   1   3  10      209.72      211.10     11.54 o 
   2   3  10      185.42      212.91     19.68 o 
   3   3  10      124.12      146.05     14.71 o 
   4   3  10       36.07       24.25      6.10 o 
   5   3  10      336.60      363.62     29.62 o 
   6   3  10       10.39       12.76      7.59 o 
   7   3  10      113.87      118.35     12.70 o 
   8   3  10       75.42       82.85      7.67 o 
   9   3  10      118.28      144.44     13.03 o 
  10   3  10       36.44       39.96      6.34 o 
  11   3  10       22.16       37.84      6.32 o 
   0   4  10      398.74      340.36     30.85 o 
   1   4  10      100.84       92.99      9.70 o 
   2   4  10       30.70       24.67      6.82 o 
   3   4  10       60.99       52.85      8.33 o 
   4   4  10       42.12       47.62      8.16 o 
   5   4  10      159.87      167.34     19.82 o 
   6   4  10       14.05       18.53      6.34 o 
   7   4  10      100.79       85.62     12.32 o 
   8   4  10      312.29      321.69     33.48 o 
   9   4  10       42.80       31.35      8.61 o 
  10   4  10       12.91        4.28      6.52 o 
  11   4  10       34.37       46.73      9.90 o 
   1   5  10      173.66      143.99     14.29 o 
   2   5  10       17.96       12.69      7.31 o 
   3   5  10       96.06       85.56     12.87 o 
   4   5  10       68.07       63.08     13.18 o 
   5   5  10       11.38       18.19      7.20 o 
   6   5  10       66.77       67.29     10.59 o 
   7   5  10      111.90      117.07     16.98 o 
   8   5  10       92.75       81.42     11.19 o 
   9   5  10       58.27       63.01     11.01 o 
  10   5  10       47.07       61.16     10.98 o 
  11   5  10       12.30        8.22      8.65 o 
   0   6  10      353.21      325.12     31.24 o 
   1   6  10       18.42       24.75      8.03 o 
   2   6  10       15.06       10.63      6.88 o 
   3   6  10      373.12      352.65     27.16 o 
   4   6  10       26.54       20.68      8.42 o 
   5   6  10       90.82       92.93     20.58 o 
   6   6  10       69.31       66.58     10.79 o 
   7   6  10        8.64        9.30      6.74 o 
   8   6  10       74.50       67.41     15.51 o 
   9   6  10      130.36      130.96     16.37 o 
  10   6  10       37.74       22.06     10.90 o 
   1   7  10        7.03       15.86      7.35 o 
   2   7  10      172.79      178.39     20.12 o 
   3   7  10      133.16      114.98     13.84 o 
   4   7  10      329.29      331.50     32.28 o 
   5   7  10       53.60       28.95     11.14 o 
   6   7  10       57.73       58.17     11.66 o 
   7   7  10       28.67       38.15      9.53 o 
   8   7  10       27.98       17.67      7.89 o 
   9   7  10       22.48       20.08      7.88 o 
  10   7  10        2.01       -1.08      6.18 o 
   0   8  10       40.61       42.28     13.83 o 
   1   8  10      111.60      110.65     13.66 o 
   2   8  10       86.49       79.73     11.92 o 
   3   8  10      159.31      180.29     16.50 o 
   4   8  10       24.81       23.47      8.06 o 
   5   8  10      112.83      127.73     18.93 o 
   6   8  10       42.64       54.58     11.30 o 
   7   8  10       27.74       18.83      8.11 o 
   8   8  10       31.31       29.48     11.81 o 
   9   8  10       91.30      122.32     21.54 o 
   1   9  10        2.09        9.66      7.20 o 
   2   9  10       19.14       10.60     12.67 o 
   3   9  10        4.31       14.05      7.77 o 
   4   9  10       80.30       83.19     15.61 o 
   5   9  10        0.44        5.82      6.95 o 
   6   9  10       35.39       46.18     11.05 o 
   7   9  10        7.39        6.99      9.78 o 
   8   9  10        4.64        7.67      7.79 o 
   0  10  10       73.22      100.35     24.23 o 
   1  10  10       46.04       50.42     10.41 o 
   2  10  10       68.08       85.51     12.31 o 
   3  10  10       90.25       74.27     12.04 o 
   4  10  10       59.53       71.54     19.00 o 
   5  10  10       53.38       49.60     17.87 o 
   6  10  10        0.63        0.58      7.41 o 
   7  10  10       81.35       85.21     12.76 o 
   1  11  10       37.82       25.57     21.18 o 
   2  11  10      228.46      222.45     18.94 o 
   3  11  10        2.75        7.62      7.41 o 
   4  11  10       71.79       76.38     12.14 o 
   5  11  10       21.55       27.04     10.90 o 
   0  12  10      154.93      212.67     25.38 o 
   1  12  10       31.37       44.91     11.71 o 
   2  12  10       28.83       26.76      9.34 o 
   3  12  10       36.45       29.79     16.32 o 
   2   0  11      380.44      388.67     36.60 o 
   4   0  11      299.76      315.33     40.64 o 
   6   0  11       70.22       62.97     14.37 o 
   8   0  11       21.73       24.22     12.46 o 
  10   0  11       58.90       70.39     11.92 o 
   0   1  11      156.22      190.79     21.38 o 
   1   1  11       69.90       71.31      7.40 o 
   2   1  11      127.68      143.70     11.46 o 
   3   1  11      176.84      156.10     21.54 o 
   4   1  11      261.48      269.76     25.23 o 
   5   1  11       39.45       32.23      6.43 o 
   6   1  11        7.56        4.57      4.29 o 
   7   1  11        4.24       -1.62      3.86 o 
   8   1  11        3.08        8.77      5.22 o 
   9   1  11       95.94      106.68     11.79 o 
  10   1  11       29.73       33.55      7.45 o 
   1   2  11      269.12      280.05     15.36 o 
   2   2  11       96.61       94.25      8.64 o 
   3   2  11      192.53      192.17     17.25 o 
   4   2  11       18.47       18.64      5.41 o 
   5   2  11       17.46       31.10      5.84 o 
   6   2  11       10.53       10.41      4.68 o 
   7   2  11        1.70        8.69      4.54 o 
   8   2  11       24.31       35.85      9.11 o 
   9   2  11        7.86       10.34      4.68 o 
  10   2  11       88.75      113.42      9.33 o 
   0   3  11       77.94      113.61     22.39 o 
   1   3  11       50.85       61.17      7.29 o 
   2   3  11       67.84       71.68      7.82 o 
   3   3  11      105.10      120.36     10.68 o 
   4   3  11        9.82        8.46      5.06 o 
   5   3  11      156.50      180.06     15.86 o 
   6   3  11       31.35       29.98      5.90 o 
   7   3  11        5.96       15.66      6.83 o 
   8   3  11      127.57      145.12     17.02 o 
   9   3  11       31.90       38.37      8.57 o 
  10   3  11        0.02        8.48      6.42 o 
   1   4  11       23.43       26.07      8.28 o 
   2   4  11       64.61       50.18     10.44 o 
   3   4  11       21.59       25.03      8.21 o 
   4   4  11      130.52      130.82     16.88 o 
   5   4  11       82.28      101.19     14.42 o 
   6   4  11       33.66       21.23      7.86 o 
   7   4  11      124.67      134.49     19.76 o 
   8   4  11       20.06       25.39      8.50 o 
   9   4  11        1.67        4.77      6.47 o 
  10   4  11       14.64       20.52      8.47 o 
   0   5  11      318.21      326.55     39.15 o 
   1   5  11        4.02        2.74      7.25 o 
   2   5  11       70.41       77.07     13.68 o 
   3   5  11      231.55      254.85     30.56 o 
   4   5  11       43.71       47.29      9.70 o 
   5   5  11        3.22        2.63      6.67 o 
   6   5  11       87.56       99.01     12.57 o 
   7   5  11       23.15       13.69      7.73 o 
   8   5  11      191.87      189.85     27.92 o 
   9   5  11       38.37       35.65      9.63 o 
   1   6  11      140.32      138.15     14.75 o 
   2   6  11       33.17       31.16      8.76 o 
   3   6  11       12.51       13.10      7.35 o 
   4   6  11      134.90      134.60     24.53 o 
   5   6  11        7.28        0.39      7.30 o 
   6   6  11        0.28       -2.69      6.86 o 
   7   6  11       40.11       28.07      8.97 o 
   8   6  11       33.57       28.02      9.16 o 
   9   6  11      178.96      228.28     52.37 o 
   0   7  11       62.36       69.19     15.85 o 
   1   7  11       32.55       29.05      9.32 o 
   2   7  11       48.66       39.93     12.21 o 
   3   7  11       40.09       47.85     10.25 o 
   4   7  11       41.32       41.06     11.95 o 
   5   7  11        9.91       14.26      7.92 o 
   6   7  11      203.72      215.28     31.62 o 
   7   7  11       43.77       42.81     10.29 o 
   8   7  11       26.92       30.06     11.76 o 
   1   8  11       48.87       59.19     11.21 o 
   2   8  11       20.30       18.79      8.20 o 
   3   8  11       51.96       50.02     12.17 o 
   4   8  11      187.46      201.55     23.52 o 
   5   8  11       13.95       13.10     10.34 o 
   6   8  11       29.75       28.02      9.86 o 
   7   8  11       88.45       94.37     17.33 o 
   0   9  11      165.43      185.81     45.29 o 
   1   9  11       15.21       26.38      9.10 o 
   2   9  11      189.73      177.86     17.21 o 
   3   9  11        3.29        1.83      7.32 o 
   4   9  11       39.30       39.17     12.01 o 
   5   9  11        9.19       20.09      8.67 o 
   6   9  11       19.62       13.83      8.92 o 
   1  10  11      119.54      122.14     14.89 o 
   2  10  11       23.62       35.62      9.54 o 
   3  10  11      106.53      149.21     17.33 o 
   4  10  11        2.00       10.10      7.88 o 
   5  10  11      104.38      110.69     14.37 o 
   0  11  11       93.03       80.66     18.26 o 
   1  11  11       50.63       56.71     12.37 o 
   2  11  11       44.45       40.11     10.64 o 
   0   0  12      154.46      140.10     23.88 o 
   2   0  12      239.20      248.47     20.05 o 
   4   0  12       26.68       39.09     11.48 o 
   6   0  12        2.34       23.09      8.49 o 
   8   0  12       66.24       67.12     18.47 o 
   1   1  12      186.03      203.73     16.34 o 
   2   1  12      146.57      155.81     10.77 o 
   3   1  12       67.03       76.14     11.64 o 
   4   1  12       51.67       50.45      7.77 o 
   5   1  12        1.36        2.96      5.17 o 
   6   1  12        7.35        7.58      5.48 o 
   7   1  12       47.24       32.41     10.42 o 
   8   1  12       26.12       24.72      6.31 o 
   9   1  12       25.95       28.64      6.76 o 
   0   2  12      139.56      171.03     15.70 o 
   1   2  12       63.77       70.23      8.04 o 
   2   2  12       23.04       33.64      6.59 o 
   3   2  12      202.64      215.55     13.19 o 
   4   2  12        0.49       -0.51      6.07 o 
   5   2  12       29.03       32.64      6.39 o 
   6   2  12       75.48       86.70     10.26 o 
   7   2  12        6.46        8.08      6.46 o 
   8   2  12       88.80       81.42     11.81 o 
   9   2  12        3.22       10.20      9.83 o 
   1   3  12       63.61       79.23     11.51 o 
   2   3  12       17.13       18.34      8.12 o 
   3   3  12       11.25        9.11      6.80 o 
   4   3  12       36.17       42.68      9.48 o 
   5   3  12        9.90       14.15      7.61 o 
   6   3  12        9.68       22.52      8.14 o 
   7   3  12      123.39      144.86     14.57 o 
   8   3  12       21.27       10.72      7.76 o 
   0   4  12      190.09      206.58     25.63 o 
   1   4  12        1.07        4.48      6.99 o 
   2   4  12       87.33       82.52     12.13 o 
   3   4  12      211.13      221.83     22.20 o 
   4   4  12       37.74       43.96     10.39 o 
   5   4  12       48.80       48.56     10.54 o 
   6   4  12       72.37       70.03     11.51 o 
   7   4  12       17.42       34.73      9.45 o 
   8   4  12       37.29       46.73     17.32 o 
   1   5  12       63.56       69.17     11.51 o 
   2   5  12       97.66      100.44     21.03 o 
   3   5  12      101.78      108.18     13.39 o 
   4   5  12      187.31      182.59     36.84 o 
   5   5  12       88.23       79.14     12.14 o 
   6   5  12       71.67       88.56     12.81 o 
   7   5  12       26.70       28.50     11.20 o 
   8   5  12        2.14        6.69      7.73 o 
   0   6  12       19.12       22.07     12.12 o 
   1   6  12       12.87       17.43      8.03 o 
   2   6  12       70.79       69.16     12.15 o 
   3   6  12       79.92       76.60     12.19 o 
   4   6  12       51.11       37.18      9.66 o 
   5   6  12       91.82       89.69     18.85 o 
   6   6  12        7.00        1.90      7.17 o 
   7   6  12       27.61       28.62      9.59 o 
   1   7  12       35.76       35.23      9.54 o 
   2   7  12       67.02       56.59     10.98 o 
   3   7  12        2.67        1.60      7.10 o 
   4   7  12      146.81      164.02     26.06 o 
   5   7  12       65.92       51.37     19.44 o 
   6   7  12       50.66       44.81     13.13 o 
   0   8  12       21.38       27.94     17.20 o 
   1   8  12       18.74       25.09      9.32 o 
   2   8  12       45.87       47.40     10.75 o 
   3   8  12       67.20       66.87     20.73 o 
   4   8  12       39.02       68.63     12.05 o 
   5   8  12       30.68       28.51      9.52 o 
   1   9  12        8.21       22.93      9.01 o 
   2   9  12       67.62       56.14     11.60 o 
   3   9  12       23.86       29.95      9.59 o 
   2   0  13      133.03       89.23     15.59 o 
   4   0  13      215.92      235.55     21.89 o 
   6   0  13       44.57       54.79     12.47 o 
   0   1  13      227.53      234.94     48.63 o 
   1   1  13       45.29       54.56      9.02 o 
   2   1  13       13.49       27.91      7.67 o 
   3   1  13       39.41       42.77      9.45 o 
   4   1  13       10.69       11.79      6.25 o 
   5   1  13       81.02       89.11     10.79 o 
   6   1  13       12.52       10.82      6.11 o 
   7   1  13        1.38        3.14      5.76 o 
   1   2  13      107.26      124.19     13.71 o 
   2   2  13        0.48        4.06      8.14 o 
   3   2  13        0.16        3.72      7.57 o 
   4   2  13       42.10       53.07     14.99 o 
   5   2  13        2.61        8.67      8.88 o 
   6   2  13       45.38       29.27     10.95 o 
   7   2  13       20.59       18.11      9.55 o 
   0   3  13       82.74      111.96     18.61 o 
   1   3  13        6.76       18.61      8.00 o 
   2   3  13        7.83       16.03      7.74 o 
   3   3  13      221.75      248.60     24.28 o 
   4   3  13        2.42       -3.56      6.37 o 
   5   3  13       30.19       23.12     14.85 o 
   6   3  13       33.26       29.60     11.04 o 
   1   4  13       91.95       91.16     14.09 o 
   2   4  13      169.42      165.57     16.41 o 
   3   4  13        9.28        8.77      7.57 o 
   4   4  13       43.25       38.34     10.31 o 
   5   4  13       34.73       36.08      9.91 o 
   6   4  13       12.62        5.38      8.32 o 
   0   5  13       82.71       92.63     18.30 o 
   1   5  13       61.09       51.86     11.01 o 
   2   5  13       37.85       44.77     10.36 o 
   3   5  13        5.09        4.87      7.49 o 
   4   5  13        6.01        8.49      7.80 o 
   5   5  13      137.60      112.44     14.29 o 
   1   6  13       34.74       51.01     10.94 o 
   2   6  13       26.20       29.38     10.90 o 
   3   6  13        6.91       14.16     10.39 o 
   4   6  13        8.36       17.29     11.30 o 
   0   7  13       55.70       58.14     16.36 o 
   1   7  13        1.41       11.24      8.31 o 
   2   7  13        8.03       20.81      9.16 o 
   0   0  14      961.71     1154.47     82.51 o 
   2   0  14       84.42       99.59     19.31 o 
   1   1  14      111.80      136.94     18.00 o 
   2   1  14       44.23       30.23     11.78 o 
   3   1  14       49.24       65.01     13.89 o 
   0   2  14       79.63       55.83     20.72 o 
   1   2  14       70.23       92.69     16.14 o 
   2   2  14       57.28       63.93     14.84 o 
   3   2  14        4.67       -2.52      8.83 o 
   1   3  14       89.66      138.79     20.34 o 
   2   3  14       21.43       20.09     10.26 o 
   0   4  14       33.21       49.39     15.52 o 
                                                 
